# Supplementary material for: Red List assessment of amphibian species of Ecuador: A multidimensional approach for their conservation
Source: PLoS One. 2021 May 6;16(5):e0251027. doi: 10.1371/journal.pone.0251027 (PMC8101765; doi:10.1371/journal.pone.0251027)
Supplement: S1 Table — (XLSX) [file pone.0251027.s001.xlsx]

## Sheet: S1_Table
Institution Code	Institution	Database/Source	CR	EN	VU	NT	LC	DD	NE	Records	Species
ABC	Asociación de Becarios de Casanare (ABC)	GBIF			1		4			23	5
AMNH	American Museum of Natural History	GBIF	4	2	1	6	38	2		199	53
Andes	Universidad de los Andes	GBIF			1		4			13	5
ANSP	The Academy of Natural Sciences of Drexel University	GBIF	2		1	1	1			5	5
ARUQ	Universidad de Quindío	GBIF		1			6			35	7
Batrachia	Batrachia	Batrachia		3	4	1	2			65	10
BLB	Borror Laboratory of Bioacoustics, Ohio State University, Columbus, OH (BLB)	GBIF			2		1			4	3
BMNH	British Museum of Natural History	GBIF	4	2	1	1	1			11	9
BOLD	Barcode of Life Datasystems	GBIF					2			2	2
BYU	BYU Herpetology Collection	GBIF					3			4	3
Cabildo Verde Sabana de Torres	VertNet	GBIF					1			1	1
CAS-SUA	California Academy of Sciences	GBIF	2	5	11	13	47	2		244	80
CFBH	Amphibians collection “Célio F. B. Haddad”	GBIF					2			4	2
CI	Conservation International	GBIF		1			16			36	17
CJ	Centro Jambatu	CJ	9	14	17	9	32			173	81
CLO	Macaulay Library	GBIF					7			7	7
CMNH	Carnegie Museum of Natural History	GBIF					1			2	1
CNS-UT	College of Natural Sciences, University of Texas, Austin	GBIF					2			3	2
Corantioquia	Corantioquia	GBIF					5			13	5
CORBIDI	Centro de Ornitología y Biodiversidad	GBIF			1		6			33	7
CORMACARENA	CORMACARENA	GBIF			1		2			5	3
CORNARE	Museo de Herpetología Universidad de Antioquia (MHUA)	GBIF					5			18	5
EBI	The European Bioinformatics Institute	GBIF			1		1			4	2
ECOSUR	El Colegio de la Frontera Sur, Unidad San Cristóbal de las Casas	GBIF					1			14	1
ECOSUR	Museo de Zoología, El Colegio de la Frontera Sur, Unidad Chetumal	GBIF								40
ENCB-IPN	Laboratorio de Cordados Terrestres, Departamento de Zoología, Escuela Nacional de Ciencias Biológicas, Instituto Politécnico Nacional	GBIF					1			36	1
EPN	Escuela Politécnica Nacional	EPN	5	8	11	10	19	1		143	54
FC-UABC	Facultad de Ciencias, Universidad Autónoma de Baja California	GBIF					1			4	1
FC-UNAM	Museo de Zoología Alfonso L. Herrera, Facultad de Ciencias, Universidad Nacional Autónoma de México	GBIF					2			54	2
FEDENA	Fundación Ecológica Fedena (FEDENA)	GBIF					2			10	2
FESI-UNAM	Facultad de Estudios Superiores Iztacala, Universidad Nacional Autónoma de México	GBIF					1			4	1
FHGO	Fundación Herpetológica Gustavo Orcés	FHGO	1	3	1	7	16	1		86	29
FMNH	Field Museum of Natural History	GBIF					2			120	2
FT	Fundación Trópico	GBIF		2	1	2	6			14	11
Fundación Omacha	Fundación Omacha	GBIF					2			14	2
GAIA	Fundación GAIA	GBIF					1			3	1
GBIF	Global Biodiversity Information Facility	GBIF	56	74	68	45	146	6	1	5169	396
GSU	VertNet	GBIF					1			1	1
HerpNet	HerpNet	GBIF					1			2	1
IAvH	Instituto de Investigación de Recursos Biológicos Alexander von Humboldt	GBIF	2	3	5	3	27	1		215	41
IBUNAM	Instituto de Biología, Estación de Biología Los Tuxtlas, Universidad Nacional Autónoma de México	GBIF					2			44	2
ICN	Instituto de Ciencias Naturales	GBIF	2	5	7	2	17			137	33
IHN	Global Biodiversity Information Facility	GBIF					1			2	1
IHNE	Instituto de Historia Natural y Ecología	GBIF					2			40	2
IIAP	Instituto de Investigaciones de la Amazonía Peruana	GBIF		1	4		6			35	11
INABIO	Instituto Nacional de Biodiversidad	INABIO	20	81	91	57	152	6		2816	407
iNaturalist	Global Biodiversity Information Facility	GBIF	4	9	7	3	34	1		1309	58
INECOL	Instituto de Ecología, A. C., Xalapa	GBIF					2			70	2
INPA	Instituto Nacional de Pesquisas da Amazônia	GBIF		1	1		15			77	17
ISAGEN	Global Biodiversity Information Facility	GBIF					4			43	4
IUMNH	Global Biodiversity Information Facility	GBIF					2			12	2
IZS	IZS Istituto Zooprofilattico Sperimentale	GBIF					1			2	1
JFBM	Global Biodiversity Information Facility	GBIF					1			4	1
KUNHM	Kansas University Natural History Museum, University of Kansas	GBIF	30	54	43	35	89	3		1747	254
LACM	Natural History Museum of Los Angeles County	GBIF	1		1		9			208	11
Literature review	Literature review	GBIF	11	4	10	1	26	4		261	55
LSU	Louisiana State University, Museum of Natural Science	GBIF		1	1	1	6			13	9
MACN	Museo Argentino de Ciencias Naturales Bernardino Rivadavia	GBIF					1			15	1
MAE-PARG	Proyecto PARG	MAE-PARG	2							168	2
MBML	Instituto Nacional da Mata Atlântica	GBIF					2			3	2
MCUB	Global Biodiversity Information Facility	GBIF			1		2			6	3
MCZ	Museum of Comparative Zoology, Harvard University	GBIF	6	4	8	6	42	1		291	67
MGAB	Muzeul de Istorie Naturala "Grigore Antipa"	GBIF	8	1	5	3	7			39	24
MGH	Museum Godeffroy	GBIF	1							1	1
MHNG	Muséum d'histoire naturelle de la Ville de Genève	GBIF	7	13	10	21	60	3		397	114
MHUA	Museo de Herpetología de la Universidad de Antioquia	GBIF	1				2			4	3
MLS	Universidad de La Salle	GBIF	1	1	1	1	11	1		32	16
MNHN	Muséum national d'Histoire naturelle	GBIF		1		1	5			11	7
MPEG	Museu Paraense Emilio Goeldi	GBIF					1			1	1
MPM	Milwaukee Public Museum	GBIF					1			3	1
MSB	Museum of Southwestern Biology	GBIF			1		4			6	5
MSU	Michigan State University	GBIF					1			1	1
MUFAL	Museu de História Natural, Universidade Federal de Alagoas	GBIF					1			2	1
MUSM	Museo Universidad San Marcos	GBIF			1					1	1
MVZ	The Museum of Vertebrate Zoology at Berkeley	GBIF		2	2		23			132	27
MZFC	Colección Herpetológica del Museo de Zoología "Alfonso Herrera"	GBIF					2			6	2
MZUA	Museo de Zoología Universdidad del Azuay	MZUA	4	10	28	13	84		1	541	140
MZUTI	Museo de Zoología Universidad Tecnológica Indoamérica	MZUTI			2	2	4	1		9	9
naturgucker	Global Biodiversity Information Facility	GBIF			1		7	1		17	9
NCSM	National Council of Science Museums	GBIF			1		2			5	3
NHM	Natural History Museum, Los Angeles County	GBIF					16	1		27	17
NMNH-SI	National Museum of Natural History, Smithsonian Institution	GBIF					2	1		17	3
NRM	Swedish Museum of Natural History	GBIF					4			4	4
NZCS	National Zoological Collection of Suriname	GBIF		1		1	9			26	11
PAG	Parc amazonien de Guyane	GBIF					1			2	1
Pers.Obs.	Red List Assessment Workshop	Red List Assessment Workshop	9	22	13	14	40	2	1	301	101
PNFBA	Patrimonio Natural Fondo para la Biodiversidad Áreas Protegidas	GBIF					2			9	2
PNN-Col	Parques Nacionales Naturales de Colombia	GBIF		1			3			18	4
PSO-CZ	Global Biodiversity Information Facility	GBIF			1	2	1			29	4
PUCRS	Pontifícia Universidade Católica do Rio Grande do Sul, PUCRS	GBIF	1	1	1	1	20	1		84	25
PUJ	Pontificia Universidad Javeriana	GBIF			2	1	16	1		84	20
QCAZ	BIOWEB-PUCE	QCAZ	49	114	101	66	168	10	1	15784	509
RBINS	Royal Belgian Institute of Natural Sciences	GBIF		1			10			16	11
Reptiles and Amphibians	Global Biodiversity Information Facility	GBIF		1			9			26	10
ROM	Royal Ontario Museum	GBIF		1			13			27	14
SDNHM	The San Diego Natural History Museum	GBIF					1			5	1
SERFOR	Servicio Nacional de Flora y de Fauna Silvestre	GBIF				1	16	1		51	18
SINCHI	Instituto Amazónico de Investigaciones Científicas	GBIF			1	1	13			35	15
SMF	Senckenberg Forschungsinstitut und Naturmuseum	GBIF	1		3	1	18			104	23
SMNS	Staatliches Museum für Naturkunde Stuttgart	GBIF		1		4	33			52	38
TCWC-TAMU	Texas Cooperative Wildlife Collections, Texas A & M University	GBIF					4			23	4
UA	University of Arizona	GBIF					1			2	1
UAMZ	University of Alberta Museums	GBIF					1			1	1
UCALDAS	Universidad de Caldas	GBIF		2			7			43	9
UCM	University of Colorado, Boulder	GBIF					3			46	3
UdeA	Universidad de Antioquia	GBIF	1	5	3		11			186	20
Ugent	Ugent	GBIF						1		1	1
UIMNH	University of Illinois, Museum of Natural History	GBIF					1			1	1
UIS	Universidad Industrial de Santander	GBIF			1		5			21	6
UIUC	University of Illinois, Urbana Champaign	GBIF					2			76	2
UMMZ	University of Michigan, Museum of Zoology	GBIF					2			59	2
UNICAMP	Universidade Estadual de Campinas, UNICAMP	GBIF	2				10			13	12
USFQ	Universidad San Francisco de Quito	GBIF	4	23	34	33	114	6	1	618	215
USNM	Smithsonian National Museum of Natural History	GBIF	8	9	20	15	57	2		671	111
UTCH	Universidad Tecnológica del Chocó	GBIF		2	5	1	9			155	17
UTEP	The Centennial Museum and Chihuahuan Desert Gardens, University of Texas, El Paso	GBIF					2			37	2
UTPL	Museo de Zoología, Universidad Tecnológica Particular de Loja	UTPL	8	14	31	19	57			1825	129
UVC	Universidad del Valle	GBIF	2	3	7	2	14			198	28
UWBM	Herpetology at the Burke Museum	GBIF					1			2	1
UWIZM	University of the West Indies, Zoology Museum	GBIF					1			4	1
VertNet	VertNet	GBIF	24	5	16	13	71	3		1128	132
WCS Colombia	WCS Colombia	GBIF			1		3			6	4
YPM	Yale Peabody Museum of Natural History	GBIF		3		1	7			17	11
ZSM	Zoologische Staatssammlung	GBIF					1			1	1
ZUEC	Museu de Zoologia da Universidade Estadual de Campinas "Adão José Cardoso"	GBIF	2	2	1		27			66	32
ZUFMS	Coleção Zoológica de Referência da Universidade Federal de Mato Grosso do Sul	GBIF		1	1	1	17			54	20
