# Supplementary material for: Red List assessment of amphibian species of Ecuador: A multidimensional approach for their conservation
Source: PLoS One. 2021 May 6;16(5):e0251027. doi: 10.1371/journal.pone.0251027 (PMC8101765; doi:10.1371/journal.pone.0251027)
Supplement: S2 Table — (XLSX) [file pone.0251027.s002.xlsx]

## Sheet: S2_Table
Cluster	Subcategories	Total weight	AHP		Final weight
Agriculture & Aquaculture		0.156772
1	Permanent crops	0.096	0.015	0.12	3.22
1	Annual crops	0.148	0.023	0.186	4.99
1	Semi-permanent crops	0.101	0.016	0.127	3.41
1	Grasslands	0.232	0.036	0.291	7.81
1	Agricultural mosaic	0.02	0.003	0.025	0.67
1	Forest plantations	0.045	0.007	0.056	1.52
1	Other agricultural lands	0.031	0.005	0.038	1.03
1	Shrimp farm area	0.328	0.051	0.412	11.07
Deforestation		0.340818		0.341	9.17
Invassive species		0.046896
1	Fungus Chytridium	0.75	0.035	0.07	1.89
1	Bull frog	0.25	0.012	0.023	0.63
Transportation		0.072875
1	1st order	0.345	0.025	0.201	5.41
1	2nd order	0.222	0.016	0.129	3.48
1	3rd order	0.155	0.011	0.09	2.43
1	Trails	0.108	0.008	0.063	1.7
1	Airports	0.078	0.006	0.046	1.23
1	Airport runways	0.045	0.003	0.027	0.71
1	Oil pipeline/Polyduct	0.024	0.002	0.014	0.37
1	Gas pipeline	0.022	0.002	0.013	0.35
Energy production and Mining		0.104338
1	Mining: Operations	0.049	0.005	0.056	1.51
1	Mining: Explorations	0.251	0.026	0.288	7.73
1	Mining: Concessions	0.019	0.002	0.022	0.59
1	Mining: Construction Materials/Free use/Artisanal mining	0.065	0.007	0.074	2
1	Oil drilling: Active oil fields	0.143	0.015	0.164	4.4
1	Oil drilling: Oil wells	0.2	0.021	0.229	6.17
1	Oil drilling: Dormant oil fields	0.035	0.004	0.04	1.08
1	Oil drilling: Oil blocks	0.025	0.003	0.029	0.78
1	Hydroelectric power plants: Operative	0.085	0.009	0.097	2.61
1	Hydroelectric power plants: In project	0.013	0.001	0.015	0.4
1	Hydroelectric power plants: Building	0.116	0.012	0.133	3.57
Stochastic events		0.021
1	Flood-prone areas	0.25	0.0052	0.01	0.28
1	Volcanism área of influence	0.75	0.0155	0.031	0.83
Natural system modifications		0.032929		0.033	0.89
Population density		0.224765		0.225	6.04
