# Supplementary material for: Red List assessment of amphibian species of Ecuador: A multidimensional approach for their conservation
Source: PLoS One. 2021 May 6;16(5):e0251027. doi: 10.1371/journal.pone.0251027 (PMC8101765; doi:10.1371/journal.pone.0251027)
Supplement: S3 Table — (XLSX) [file pone.0251027.s003.xlsx]

## Sheet: S3_Table
ID	Order	Family	Genus	scientificName	Endemism	Category	Criteria	numPuntosTotal	numPuntosEcuador	puntosEcuador_porc	modelada	areaPoligonoMinimo_Km2	areaPoligonoMinimoEC_Km2	presenteEC_km2	noNichoEC_km2	expansionRCP45EC_km2	contraccionRCP45EC_km2	constanteRCP45EC_km2	expansionRCP85EC_km2	contraccionRCP85EC_km2	constanteRCP85EC_km2	expansionRCP45EC_porc	contraccionRCP45EC_porc	constanteRCP45EC_porc	expansionRCP85EC_porc	contraccionRCP85EC_porc	constanteRCP85EC_porc	presenteM_km2	noNichoM_km2	expansionRCP45M_km2	contraccionRCP45M_km2	constanteRCP45M_km2	expansionRCP85M_km2	contraccionRCP85M_km2	constanteRCP85M_km2	expansionRCP45M_porc	contraccionRCP45M_porc	constanteRCP45M_porc	expansionRCP85M_porc	contraccionRCP85M_porc	constanteRCP85M_porc	modAme_min	modAme_max	modAme_inter	modAme_avg	modAme_med	modAme_sd	modAme_CV	modAme_1Q
1	Anura	Eleutherodactylidae	Adelophryne	Adelophryne adiastola	NE	LC	B1a(≤5)	13	3	23.0769	Si	103495	16.809	97699	47278	8089	23	97676	8428	915	96784	0.0827951	0.000235417	0.999765	0.086265	0.0093655	0.990634	441037	1530724	84183	36128	404909	83175	18520	422517	0.190875	0.081916	0.918084	0.18859	0.0419919	0.958008	0.0167827	0.460291	0.443508	0.166856	0.0234958	0.254144	152.313	0.0201392
2	Anura	Leptodactylidae	Adenomera	Adenomera andreae	NE	LC		297	267	89.899	Si	3.38148e+06	94744.2	121382	24831	6824	20754	100628	8620	49647	71735	0.0562192	0.170981	0.829019	0.0710155	0.409015	0.590985	1405978	7599231	62529	1092331	313647	54391	1194783	211195	0.0444737	0.776919	0.223081	0.0386855	0.849788	0.150212	0	0.875628	0.875628	0.253534	0.135432	0.240669	94.9258	0.0232038
3	Anura	Leptodactylidae	Adenomera	Adenomera hylaedactyla	NE	LC		98	43	43.8776	Si	4.90213e+06	82911.3	126991	19943	6103	27982	99009	7880	59135	67856	0.0480585	0.220346	0.779654	0.0620516	0.465663	0.534337	2381549	6623470	62719	1837889	543660	67585	1976311	405238	0.0263354	0.77172	0.22828	0.0283786	0.829843	0.170157	0.00829971	0.566527	0.558227	0.275062	0.247297	0.227809	82.8208	0.0414403
4	Anura	Hylidae	Agalychnis	Agalychnis buckleyi	NE	VU	A2cA3cB1a(≤5)b(i)b(iii)	22	19	86.3636	Si	19071.2	12917.1	125969	24199	2731	66244	59725	1524	72603	53366	0.0216799	0.525875	0.474125	0.0120982	0.576356	0.423644	373750	89074	12142	255471	118279	1524	303898	69852	0.032487	0.683534	0.316466	0.00407759	0.813105	0.186895	0.0167827	0.577169	0.560386	0.286601	0.11166	0.257905	89.9875	0.0408026
5	Anura	Hylidae	Agalychnis	Agalychnis hulli	NE	LC		32	28	87.5	Si	72822.6	27805.9	19144	118672	15083	2191	16953	14620	2289	16855	0.787871	0.114448	0.885552	0.763686	0.119567	0.880433	23829	432784	18353	3629	20200	20338	3507	20322	0.770196	0.152293	0.847707	0.853498	0.147174	0.852826	0.00669456	0.586262	0.579568	0.343467	0.499564	0.231915	67.5216	0.0598819
6	Anura	Hylidae	Agalychnis	Agalychnis psilopygion	NE	EN	B1a(≤5)b(iii)	5	5	100	No	6.80866	6.80866	NA	NA	NA	NA	NA	NA	NA	NA	NA	NA	NA	NA	NA	NA	NA	NA	NA	NA	NA	NA	NA	NA	NA	NA	NA	NA	NA	NA	0.439988	0.552585	0.112598	0.512916	0.52727	0.0435787	8.49625	0.509732
7	Anura	Hylidae	Agalychnis	Agalychnis spurrelli	NE	LC		125	66	52.8	Si	731648	72787	59228	63346	12859	377	58851	23525	16	59212	0.21711	0.00636523	0.993635	0.397194	0.000270143	0.99973	371662	331460	135856	23396	348266	138727	24898	346764	0.365536	0.0629497	0.93705	0.373261	0.066991	0.933009	0.00900918	0.839697	0.830688	0.333531	0.321953	0.230919	69.2345	0.104418
8	Anura	Aromobatidae	Allobates	Allobates femoralis	NE	LC		241	67	27.8008	Si	4.31936e+06	63849.2	113208	31687	3638	8060	105148	4400	12095	101113	0.0321355	0.0711964	0.928804	0.0388665	0.106839	0.893161	3321638	4643149	481048	1523724	1797914	416673	1489502	1832136	0.144823	0.458727	0.541273	0.125442	0.448424	0.551576	0	0.572805	0.572805	0.217156	0.117487	0.221242	101.882	0.0234827
9	Anura	Aromobatidae	Allobates	Allobates fratisenescus	E	VU	A2dB1a(≤10)b(iii)	18	14	77.7778	Si	18127	11591.6	14466	115937	22496	595	13871	10702	1647	12819	1.55509	0.0411309	0.958869	0.739804	0.113853	0.886147	20827	426741	27398	1641	19186	13357	3907	16920	1.3155	0.078792	0.921208	0.641331	0.187593	0.812407	0.00772816	0.558149	0.550421	0.328085	0.470679	0.243472	74.2102	0.0679318
10	Anura	Aromobatidae	Allobates	Allobates insperatus	E	LC		119	116	97.479	Si	93430.8	92958.3	89037	61522	2340	16713	72324	3492	21822	67215	0.0262812	0.187708	0.812292	0.0392197	0.245089	0.754911	161140	278960	34866	61131	100009	14247	75821	85319	0.216371	0.379366	0.620634	0.0884138	0.470529	0.529471	0	0.767832	0.767832	0.216023	0.0579605	0.240902	111.517	0.0234892
11	Anura	Aromobatidae	Allobates	Allobates kingsburyi	E	LC		68	66	97.0588	Si	29961.8	29661.9	19163	128538	5198	6935	12228	6434	9060	10103	0.271252	0.361895	0.638105	0.335751	0.472786	0.527214	33701	433536	7729	17674	16027	9202	20274	13427	0.22934	0.524435	0.475565	0.273048	0.601585	0.398415	0.00903684	0.875628	0.866591	0.408428	0.513568	0.248748	60.9039	0.125127
12	Anura	Aromobatidae	Allobates	Allobates talamancae	NE	VU	A2dB1a(≤10)b(iii)	120	14	11.6667	Si	584074	7672.36	8582	25820	751	6561	2021	794	7448	1134	0.0875087	0.764507	0.235493	0.0925192	0.867863	0.132137	132010	224375	14270	33428	98582	15289	37352	94658	0.108098	0.253223	0.746777	0.115817	0.282948	0.717052	0.0304425	0.569092	0.53865	0.400522	0.517746	0.203781	50.8788	0.242546
13	Anura	Aromobatidae	Allobates	Allobates trilineatus	NE	DD	A2d	18	13	72.2222	Si	536765	35156	152420	617	NA	294	152126	NA	617	151803	NA	0.00192888	0.998071	NA	0.00404803	0.995952	2360648	4547967	127933	273229	2087419	131601	314269	2046379	0.054194	0.115743	0.884257	0.0557478	0.133128	0.866872	0.00857192	0.558149	0.549577	0.10965	0.0234487	0.188141	171.583	0.0156651
14	Anura	Aromobatidae	Allobates	Allobates zaparo	NE	LC		97	95	97.9381	Si	62484.8	62260.1	62695	75346	14858	11837	50858	21727	6099	56596	0.236989	0.188803	0.811197	0.346551	0.0972805	0.90272	77456	377601	19909	22338	55118	61070	13951	63505	0.257036	0.288396	0.711604	0.788448	0.180115	0.819885	0	0.721447	0.721447	0.305624	0.339665	0.250707	82.0312	0.0234958
15	Anura	Bufonidae	Amazophrynella	Amazophrynella siona	NE	LC		138	137	99.2754	Si	76521.3	75119.2	76745	69369	6785	9117	67628	8225	6050	70695	0.0884097	0.118796	0.881204	0.107173	0.0788325	0.921168	144973	279970	50023	41048	103925	59605	35924	109049	0.34505	0.283142	0.716858	0.411146	0.247798	0.752202	0	0.60253	0.60253	0.186753	0.0383809	0.225825	120.922	0.0167827
16	Anura	Dendrobatidae	Ameerega	Ameerega bilinguis	E	LC		111	111	100	Si	33370.2	33376.8	59659	62712	30528	8	59651	26557	NA	59659	0.511708	0.000134095	0.999866	0.445147	NA	1	81065	263913	129988	40	81025	98967	4	81061	1.6035	0.000493431	0.999507	1.22084	4.93431e-05	0.999951	0	0.721447	0.721447	0.264666	0.193979	0.240428	90.8418	0.0241209
17	Anura	Dendrobatidae	Ameerega	Ameerega hahneli	NE	LC		93	67	72.043	Si	2.26342e+06	49974	93106	57668	2292	1574	91532	1421	2654	90452	0.0246171	0.0169055	0.983095	0.0152622	0.0285051	0.971495	170684	650665	38501	14920	155764	52716	18637	152047	0.225569	0.087413	0.912587	0.308851	0.10919	0.89081	0	0.72155	0.72155	0.35359	0.509958	0.237752	67.2396	0.0444967
18	Anura	Dendrobatidae	Ameerega	Ameerega parvula	NE	LC		144	135	93.75	Si	47377.8	42748	59528	89751	3620	54019	5509	4481	56392	3136	0.0608117	0.907455	0.0925447	0.0752755	0.947319	0.0526811	91676	378841	4449	85528	6148	5725	88105	3571	0.0485296	0.932938	0.0670623	0.0624482	0.961048	0.0389524	0	0.875628	0.875628	0.27241	0.140754	0.250083	91.8041	0.0234958
19	Anura	Dendrobatidae	Andinobates	Andinobates abditus	E	CR	A2acB1a(1)b(i)b(iii)b(v)	1	1	100	No	< 3 ptos	< 3 ptos	NA	NA	NA	NA	NA	NA	NA	NA	NA	NA	NA	NA	NA	NA	NA	NA	NA	NA	NA	NA	NA	NA	NA	NA	NA	NA	NA	NA	0.0200101	0.0200101	0	0.0200101	0.0200101	NA	NA	0.0200101
20	Anura	Bufonidae	Atelopus	Atelopus angelito	NE	CR	A2acB1a(1)b(iii)	4	4	100	No	0.11933	0.11933	NA	NA	NA	NA	NA	NA	NA	NA	NA	NA	NA	NA	NA	NA	NA	NA	NA	NA	NA	NA	NA	NA	NA	NA	NA	NA	NA	NA	0.0606758	0.531732	0.471057	0.198415	0.100625	0.224432	113.113	0.0674535
21	Anura	Bufonidae	Atelopus	Atelopus arthuri	E	CR	A2acB1a(≤5)b(iii)	7	7	100	Si	311.019	311.083	NA	67041	782	782	NA	782	782	NA	NA	NA	NA	NA	NA	NA	NA	67041	782	782	NA	782	782	NA	NA	NA	NA	NA	NA	NA	0.0632578	0.621067	0.557809	0.303413	0.121138	0.265013	87.3439	0.0917201
22	Anura	Bufonidae	Atelopus	Atelopus balios	E	CR	A2acB1FRAGb(i)b(iii)b(iv)c(i)c(iii)	164	164	100	Si	179.669	179.597	16605	93654	1384	5305	11300	949	8811	7794	0.0833484	0.319482	0.680518	0.0571515	0.530623	0.469377	16832	165078	1780	5321	11511	1439	8829	8003	0.105751	0.316124	0.683876	0.0854919	0.524537	0.475463	0.0441065	0.578686	0.534579	0.0921924	0.0652872	0.109242	118.494	0.0535988
23	Anura	Bufonidae	Atelopus	Atelopus bomolochos	E	CR	A2aceB1a(≤5)b(iii)	48	48	100	No	72.7908	72.7908	NA	NA	NA	NA	NA	NA	NA	NA	NA	NA	NA	NA	NA	NA	NA	NA	NA	NA	NA	NA	NA	NA	NA	NA	NA	NA	NA	NA	0.00964129	0.682285	0.672644	0.267884	0.160084	0.225783	84.2841	0.0607186
24	Anura	Bufonidae	Atelopus	Atelopus boulengeri	E	CR	A2acB1a(≤5)b(iii)	11	11	100	Si	4256.82	4256.38	96634	39139	17126	5790	90844	25471	1073	95561	0.177225	0.0599168	0.940083	0.263582	0.0111038	0.988896	137090	214662	123214	9046	128044	197166	2574	134516	0.898782	0.0659858	0.934014	1.43822	0.018776	0.981224	0	0.578309	0.578309	0.23076	0.0232376	0.254989	110.5	0.0129098
25	Anura	Bufonidae	Atelopus	Atelopus coynei	E	CR	A2aceB1a(≤5)b(iii)c(i)D	16	16	100	Si	4722.82	4721.89	34453	93784	7196	2146	32307	9579	1836	32617	0.208864	0.0622878	0.937712	0.278031	0.05329	0.94671	64324	190456	11989	6412	57912	15185	6114	58210	0.186385	0.0996829	0.900317	0.236071	0.0950501	0.90495	0.0917209	0.560469	0.468748	0.405295	0.517304	0.193367	47.7102	0.172124
26	Anura	Bufonidae	Atelopus	Atelopus elegans	NE	CR	A2aceB1a(≤10)b(iii)c(ii)c(iii)	42	40	95.2381	Si	17207.8	14979	23795	102773	8865	3	23792	13435	8	23787	0.372557	0.000126077	0.999874	0.564614	0.000336205	0.999664	43135	210244	13390	896	42239	17256	420	42715	0.310421	0.020772	0.979228	0.400046	0.00973687	0.990263	0.00170523	0.790758	0.789053	0.348315	0.488432	0.221553	63.6072	0.107005
27	Anura	Bufonidae	Atelopus	Atelopus exiguus	E	CR	A2aceB1a(≤10)D	24	24	100	No	7.75344	7.75344	NA	NA	NA	NA	NA	NA	NA	NA	NA	NA	NA	NA	NA	NA	NA	NA	NA	NA	NA	NA	NA	NA	NA	NA	NA	NA	NA	NA	0.0606758	0.488431	0.427755	0.116055	0.0669481	0.114046	98.2692	0.0606758
28	Anura	Bufonidae	Atelopus	Atelopus guanujo	E	CR	A2aceA3cB1a(≤5)b(i)b(iii)b(v)c(i)c(iii)c(iv)D	6	6	100	Si	143.598	143.673	6909	128517	7	4439	2470	6	4701	2208	0.00101317	0.642495	0.357505	0.000868432	0.680417	0.319583	7485	713846	1023	5014	2471	1237	5276	2209	0.136673	0.669873	0.330127	0.165264	0.704876	0.295124	0.0606758	0.484066	0.42339	0.297542	0.305455	0.161336	54.2229	0.208367
29	Anura	Bufonidae	Atelopus	Atelopus halihelos	E	CR	A2aceB1a(≤5)b(i)b(iii)b(v)c(iii)c(iv)D	6	6	100	Si	3307.19	3307.41	41878	104515	6925	9051	32827	7327	8739	33139	0.165361	0.216128	0.783872	0.174961	0.208678	0.791322	59540	583031	7213	20900	38640	7999	21546	37994	0.121145	0.351025	0.648975	0.134347	0.361874	0.638126	0.0167827	0.544444	0.527661	0.256738	0.216407	0.255679	99.5874	0.029047
30	Anura	Bufonidae	Atelopus	Atelopus ignescens	E	CR	A2aceB1a(≤10)b(i)b(iii)c(i)c(iii)C2a(ii)bD	139	139	100	No	152.591	152.591	NA	NA	NA	NA	NA	NA	NA	NA	NA	NA	NA	NA	NA	NA	NA	NA	NA	NA	NA	NA	NA	NA	NA	NA	NA	NA	NA	NA	0.0342802	0.683232	0.648952	0.233322	0.174919	0.161112	69.0513	0.116072
31	Anura	Bufonidae	Atelopus	Atelopus longirostris	E	CR	A2aceB1a(≤10)b(i)b(iii)b(iv)c(i)c(iii)c(iv)C2a(ii)bD	54	54	100	Si	2461.46	2463.27	9979	122450	3004	3252	6727	5975	2701	7278	0.301032	0.325884	0.674116	0.598757	0.270668	0.729332	14459	247801	4509	6272	8187	7824	5865	8594	0.311847	0.433778	0.566222	0.541116	0.40563	0.59437	0.0465467	0.754203	0.707657	0.438308	0.520246	0.209871	47.8821	0.181182
32	Anura	Bufonidae	Atelopus	Atelopus lynchi	NE	CR	A2acB1a(1)D	1	1	100	No	< 3 ptos	< 3 ptos	NA	NA	NA	NA	NA	NA	NA	NA	NA	NA	NA	NA	NA	NA	NA	NA	NA	NA	NA	NA	NA	NA	NA	NA	NA	NA	NA	NA	0.586257	0.586257	0	0.586257	0.586257	NA	NA	0.586257
33	Anura	Bufonidae	Atelopus	Atelopus mindoensis	E	CR	A2aceB1a(≤10)b(iii)b(iv)c(i)c(iii)C2a(ii)b	24	24	100	Si	4545.7	4545.22	7796	126907	730	665	7131	1311	763	7033	0.0936378	0.0853002	0.9147	0.168163	0.0978707	0.902129	14242	251559	968	2236	12006	1388	3615	10627	0.067968	0.157	0.843	0.0974582	0.253827	0.746173	0.0027318	0.78371	0.780978	0.385406	0.524937	0.229597	59.5728	0.107051
34	Anura	Bufonidae	Atelopus	Atelopus nanay	E	CR	A2aeB1a(≤10)b(v)c(iv)D	35	35	100	No	1.4254	1.4254	NA	NA	NA	NA	NA	NA	NA	NA	NA	NA	NA	NA	NA	NA	NA	NA	NA	NA	NA	NA	NA	NA	NA	NA	NA	NA	NA	NA	0.0606758	0.113673	0.0529969	0.0700713	0.0634262	0.0149753	21.3715	0.0606758
35	Anura	Bufonidae	Atelopus	Atelopus nepiozomus	E	CR	A2aceB1FRAGb(i)b(iv)c(i)c(iii)c(iv)	13	13	100	Si	2867.99	2867.94	33861	23972	2	8122	25739	18	8319	25542	5.9065e-05	0.239863	0.760137	0.000531585	0.245681	0.754319	42437	76031	2	11780	30657	18	12475	29962	4.71287e-05	0.277588	0.722412	0.000424158	0.293965	0.706035	0.00964129	0.54759	0.537948	0.138011	0.0154917	0.216686	157.007	0.0154917
36	Anura	Bufonidae	Atelopus	Atelopus onorei	E	CR	A2aeB1a(1)b(v)c(iv)D	2	2	100	No	< 3 ptos	< 3 ptos	NA	NA	NA	NA	NA	NA	NA	NA	NA	NA	NA	NA	NA	NA	NA	NA	NA	NA	NA	NA	NA	NA	NA	NA	NA	NA	NA	NA	0.0645488	0.192727	0.128179	0.128638	0.128638	0.090636	70.4581	0.0965934
37	Anura	Bufonidae	Atelopus	Atelopus orcesi	E	CR	A2aceB1b(i)b(iii)b(v)c(iv)	2	2	100	No	< 3 ptos	< 3 ptos	NA	NA	NA	NA	NA	NA	NA	NA	NA	NA	NA	NA	NA	NA	NA	NA	NA	NA	NA	NA	NA	NA	NA	NA	NA	NA	NA	NA	0.531927	0.531948	2.12789e-05	0.531938	0.531938	1.50464e-05	0.00282861	0.531932
38	Anura	Bufonidae	Atelopus	Atelopus pachydermus	NE	CR	A2aceB1b(i)b(iii)b(v)c(iv)	3	2	66.6667	No	0.340702	< 3 ptos	NA	NA	NA	NA	NA	NA	NA	NA	NA	NA	NA	NA	NA	NA	NA	NA	NA	NA	NA	NA	NA	NA	NA	NA	NA	NA	NA	NA	0.262736	0.678322	0.415587	0.470529	0.470529	0.293864	62.454	0.366632
39	Anura	Bufonidae	Atelopus	Atelopus palmatus	E	CR	A2aceB1FRAGb(i)b(iii)D	7	7	100	Si	104.462	104.582	NA	151284	507	1108	NA	335	1108	NA	NA	NA	NA	NA	NA	NA	NA	473128	588	1250	NA	403	1250	NA	NA	NA	NA	NA	NA	NA	0.0875142	0.568841	0.481327	0.407103	0.508662	0.201298	49.4465	0.325441
40	Anura	Bufonidae	Atelopus	Atelopus pastuso	NE	CR	A2aceA3cB1a(≤10)b(i)b(iii)b(iv)c(i)c(iii)c(iv)D	48	47	97.9167	Si	4397.22	3843.54	7674	126810	949	3704	3970	602	3703	3971	0.123664	0.482669	0.517331	0.0784467	0.482538	0.517462	10120	255673	976	5817	4303	624	5881	4239	0.0964427	0.574802	0.425198	0.0616601	0.581126	0.418874	0.0606758	0.670486	0.60981	0.239504	0.171671	0.171868	71.7601	0.0943101
41	Anura	Bufonidae	Atelopus	Atelopus petersi	E	CR	A2aceB1FRAGb(i)b(iii)b(iv)b(v)c(i)c(iii)c(iv)D	21	21	100	Si	1052.04	1050.83	3985	93742	6968	263	3722	5696	341	3644	1.74856	0.0659975	0.934003	1.42936	0.0855709	0.914429	3985	98810	6968	263	3722	5696	341	3644	1.74856	0.0659975	0.934003	1.42936	0.0855709	0.914429	0.0606758	0.683232	0.622556	0.343297	0.212335	0.248132	72.2789	0.0921854
42	Anura	Bufonidae	Atelopus	Atelopus planispina	E	CR	A2aceB1FRAGb(i)b(iii)b(iv)b(v)c(i)c(iii)c(iv)D	15	15	100	Si	10827	10824	8167	142520	2212	651	7516	1631	419	7748	0.270846	0.079711	0.920289	0.199706	0.051304	0.948696	9915	462154	2897	1043	8872	1960	712	9203	0.292184	0.105194	0.894806	0.19768	0.0718104	0.92819	0.0167827	0.639696	0.622914	0.248278	0.101203	0.251757	101.401	0.0333166
43	Anura	Bufonidae	Atelopus	Atelopus podocarpus	NE	CR	A2aceB1FRAGb(i)b(iii)b(iv)b(v)c(i)c(iii)c(iv)D	16	14	87.5	Si	4446.68	703.756	6333	19081	85	538	5795	16	876	5457	0.0134218	0.0849518	0.915048	0.00252645	0.138323	0.861677	8922	50145	132	1678	7244	39	2385	6537	0.0147949	0.188074	0.811926	0.00437122	0.267317	0.732683	0.0154917	0.525081	0.509589	0.104309	0.0737075	0.129663	124.306	0.0606758
44	Anura	Bufonidae	Atelopus	Atelopus spumarius	NE	VU	A2ac	64	32	50	Si	2.58053e+06	41934.4	137649	14763	625	4576	133073	401	4244	133405	0.00454053	0.033244	0.966756	0.00291321	0.030832	0.969168	1665380	5816997	243898	292637	1372743	338065	441485	1223895	0.146452	0.175718	0.824282	0.202996	0.265096	0.734904	0.00258201	0.575379	0.572797	0.281949	0.295381	0.233985	82.9887	0.0462925
45	Anura	Strabomantidae	Barycholos	Barycholos pulcher	E	LC		153	153	100	Si	79983.4	79984.9	66637	66012	2784	6964	59673	5413	6770	59867	0.0417786	0.104507	0.895493	0.0812311	0.101595	0.898405	69094	192551	5124	7577	61517	7900	7272	61822	0.0741598	0.109662	0.890338	0.114337	0.105248	0.894752	0.0373968	0.888431	0.851035	0.363089	0.409031	0.219011	60.3188	0.141069
46	Anura	Hylidae	Boana	Boana alfaroi	E	LC		69	69	100	Si	48919.4	48924.8	59190	83514	10362	4205	54985	10064	9352	49838	0.175063	0.0710424	0.928958	0.170029	0.158	0.842	107213	405503	136816	25063	82150	62176	50421	56792	1.27611	0.233768	0.766232	0.57993	0.470288	0.529712	0.00662768	0.605554	0.598927	0.209602	0.0718577	0.224615	107.163	0.0234958
47	Anura	Hylidae	Boana	Boana almendarizae	E	NT	B1b(iii)	173	173	100	Si	16828.7	16826.2	52434	93825	6807	11299	41135	4331	12964	39470	0.12982	0.21549	0.78451	0.0825991	0.247244	0.752756	77811	544378	27343	30243	47568	8451	33404	44407	0.351403	0.388673	0.611327	0.108609	0.429297	0.570703	0	0.875628	0.875628	0.379746	0.504697	0.223732	58.9161	0.117745
48	Anura	Hylidae	Boana	Boana appendiculata	NE	LC		135	132	97.7778	Si	83387.6	80793	90759	60159	2148	52197	38562	2895	30650	60109	0.0236671	0.575117	0.424883	0.0318977	0.337708	0.662292	137309	718815	3376	84545	52764	15749	48996	88313	0.0245869	0.615728	0.384272	0.114698	0.35683	0.64317	0	0.742461	0.742461	0.291785	0.307482	0.234346	80.3147	0.0238212
49	Anura	Hylidae	Boana	Boana boans	NE	LC		139	118	84.8921	Si	3.0573e+06	203100	172784	104777	10941	116973	55811	12449	128820	43964	0.0633218	0.67699	0.32301	0.0720495	0.745555	0.254445	1920089	7734334	159932	1718045	202044	146438	1794820	125269	0.0832941	0.894774	0.105226	0.0762663	0.934759	0.0652412	0	0.619095	0.619095	0.331692	0.477456	0.235197	70.9082	0.0675282
50	Anura	Hylidae	Boana	Boana calcarata	NE	LC		74	72	97.2973	Si	365444	62257.8	82853	65497	4687	68833	14020	4259	72767	10086	0.0565701	0.830785	0.169215	0.0514043	0.878266	0.121734	215543	8696576	6352	196782	18761	5597	203483	12060	0.0294698	0.912959	0.0870406	0.025967	0.944048	0.0559517	0	0.91401	0.91401	0.26601	0.219881	0.251549	94.5635	0.0234958
51	Anura	Hylidae	Boana	Boana cinerascens	NE	LC		183	181	98.9071	Si	94389	93793.2	98884	50066	3949	65732	33152	6492	77590	21294	0.0399357	0.664738	0.335262	0.0656527	0.784657	0.215343	182652	284888	7426	139929	42723	8253	155564	27088	0.0406565	0.766096	0.233904	0.0451843	0.851696	0.148304	0	0.900387	0.900387	0.32575	0.459491	0.237425	72.8856	0.0421047
52	Anura	Hylidae	Boana	Boana fasciata	NE	NT	A3cB1b(iii)	118	110	93.2203	Si	6634.42	5973.45	8795	48074	966	3745	5050	1401	2636	6159	0.109835	0.42581	0.57419	0.159295	0.299716	0.700284	13785	103674	1011	7867	5918	1714	4669	9116	0.0733406	0.570693	0.429307	0.124338	0.338701	0.661299	0.000983417	0.686072	0.685089	0.286545	0.327348	0.239495	83.5801	0.0400202
53	Anura	Hylidae	Boana	Boana geographica	NE	LC		204	192	94.1176	Si	2.45388e+06	99444.2	117797	32512	2728	66236	51561	3066	79361	38436	0.0231585	0.562289	0.437711	0.0260278	0.67371	0.32629	513671	8394724	10076	430852	82819	6206	456631	57040	0.0196157	0.83877	0.16123	0.0120817	0.888956	0.111044	0	0.639696	0.639696	0.285985	0.267735	0.232686	81.363	0.0321149
54	Anura	Hylidae	Boana	Boana lanciformis	NE	LC		275	261	94.9091	Si	1.40899e+06	96155.8	93914	57091	2032	71177	22737	2829	76502	17412	0.0216368	0.757896	0.242104	0.0301233	0.814596	0.185404	175221	8738318	4932	143520	31701	4546	152862	22359	0.0281473	0.81908	0.18092	0.0259444	0.872395	0.127605	0	0.765198	0.765198	0.324648	0.45295	0.228072	70.2521	0.07991
55	Anura	Hylidae	Boana	Boana maculateralis	NE	LC		25	25	100	Si	36961.1	36961.7	NA	54014	21062	NA	77823	19433	NA	77823	NA	NA	NA	NA	NA	NA	188219	209288	77459	1659	186560	80615	642	187577	0.411537	0.0088142	0.991186	0.428304	0.00341092	0.996589	0	0.583642	0.583642	0.131828	0.0241209	0.207585	157.467	0.0232038
56	Anura	Hylidae	Boana	Boana nigra	E	VU	B1a(≤10)b(iii)	22	22	100	Si	5148.3	5148.26	21795	129956	1148	1814	19981	154	7188	14607	0.0526726	0.0832301	0.91677	0.00706584	0.3298	0.6702	24995	448731	1240	2410	22585	169	8555	16440	0.0496099	0.0964193	0.903581	0.00676135	0.342268	0.657732	0.0192252	0.639696	0.620471	0.409089	0.459378	0.184587	45.1215	0.417114
57	Anura	Hylidae	Boana	Boana nympha	NE	LC		46	46	100	Si	65271.6	65270.8	69964	73697	9238	15136	54828	13833	10017	59947	0.132039	0.21634	0.78366	0.197716	0.143174	0.856826	103667	330253	41046	20316	83351	92729	13712	89955	0.395941	0.195974	0.804026	0.894489	0.13227	0.86773	0.00671309	0.575404	0.56869	0.215494	0.0479799	0.243807	113.138	0.0184694
58	Anura	Hylidae	Boana	Boana pellucens	NE	LC		243	233	95.8848	Si	204364	86021.8	53689	79219	2525	11566	42123	5782	14309	39380	0.0470301	0.215426	0.784574	0.107694	0.266516	0.733484	60898	197186	8685	12904	47994	11917	15872	45026	0.142616	0.211895	0.788105	0.195688	0.260633	0.739367	NA	NA	NA	NA	NA	NA	NA	0.110854
59	Anura	Hylidae	Boana	Boana picturata	NE	NT	A2cB1b(iii)	120	109	90.8333	Si	112190	27633.5	14377	119962	1094	7917	6460	1149	9499	4878	0.0760938	0.550671	0.449329	0.0799193	0.660708	0.339292	15543	249948	1278	9020	6523	1326	10602	4941	0.0822235	0.580326	0.419674	0.0853117	0.682108	0.317892	0.00258201	0.839697	0.837115	0.286969	0.201705	0.240262	83.7241	0.0334355
60	Anura	Hylidae	Boana	Boana punctata	NE	LC		370	87	23.5135	Si	1.28885e+07	68746	NA	37259	2445	NA	113333	2241	NA	113333	NA	NA	NA	NA	NA	NA	8396075	8285252	1134350	436006	7960069	1307836	457444	7938631	0.135105	0.0519297	0.94807	0.155768	0.0544831	0.945517	0	0.91401	0.91401	0.328386	0.271706	0.230302	70.1314	0.0958967
61	Anura	Hylidae	Boana	Boana rosenbergi	NE	LC		233	175	75.1073	Si	966478	79089.3	64293	68300	2840	2590	61703	4481	3145	61148	0.0441728	0.0402843	0.959716	0.0696965	0.0489167	0.951083	195494	487299	39561	35940	159554	33806	50337	145157	0.202364	0.183842	0.816158	0.172926	0.257486	0.742514	0	0.888431	0.888431	0.352411	0.436117	0.230465	65.3966	0.112237
62	Anura	Hylidae	Boana	Boana rubracyla	NE	VU	B1a(1)b(iii)D2	30	5	16.6667	Si	39333.6	1.215	NA	129044	3963	NA	2426	8945	NA	2426	NA	NA	NA	NA	NA	NA	NA	272649	10990	NA	88571	16229	465	88106	NA	NA	NA	NA	NA	NA	0.0817569	0.569092	0.487335	0.352707	0.515464	0.248309	70.4011	0.0817569
63	Anura	Hylidae	Boana	Boana tetete	NE	EN	A2cB1a(≤5)b(i)b(iii)D2	7	7	100	No	0.486736	0.486736	NA	NA	NA	NA	NA	NA	NA	NA	NA	NA	NA	NA	NA	NA	NA	NA	NA	NA	NA	NA	NA	NA	NA	NA	NA	NA	NA	NA	0.102804	0.586806	0.484002	0.354474	0.236277	0.206582	58.2783	0.215672
64	Anura	Hylidae	Boana	Boana ventrimaculata	NE	LC		27	27	100	Si	57708.2	57706.6	97071	47509	8486	1187	95884	9941	545	96526	0.0874205	0.0122282	0.987772	0.10241	0.00561445	0.994386	198309	638850	22341	51640	146669	57208	11935	186374	0.112658	0.260402	0.739598	0.288479	0.0601839	0.939816	0.00670141	0.581277	0.574575	0.149928	0.0366888	0.206366	137.644	0.0183731
65	Caudata	Plethodontidae	Bolitoglossa	Bolitoglossa altamazonica	NE	DD		6	3	50	Si	213507	2040.38	NA	41952	2726	NA	108359	338	723	107636	NA	NA	NA	NA	NA	NA	3435724	4478664	182577	113165	3322559	122539	344275	3091449	0.0531408	0.0329377	0.967062	0.0356661	0.100204	0.899796	0.0225489	0.0234958	0.000946939	0.0231801	0.0234958	0.000546715	2.35855	0.0230223
66	Caudata	Plethodontidae	Bolitoglossa	Bolitoglossa biseriata	NE	EN	A2cB1a(≤10)b(iii)	34	13	38.2353	Si	312241	11129.6	23023	104598	5515	3009	20014	21755	906	22117	0.239543	0.130695	0.869305	0.944925	0.039352	0.960648	170139	260852	30764	12030	158109	44503	7944	162195	0.180817	0.0707069	0.929293	0.261568	0.0466912	0.953309	0.00684392	0.675917	0.669073	0.280563	0.102496	0.264372	94.2292	0.0444601
67	Caudata	Plethodontidae	Bolitoglossa	Bolitoglossa chica	NE	CR	A3cB1a(≤10)b(iii)	21	21	100	Si	12891.5	12892.8	5553	123284	1829	5280	273	6267	5480	73	0.329372	0.950837	0.0491626	1.12858	0.986854	0.013146	5553	195433	2083	5280	273	6584	5480	73	0.375113	0.950837	0.0491626	1.18567	0.986854	0.013146	0.0187947	0.54858	0.529785	0.231131	0.115036	0.192755	83.3964	0.0870692
68	Caudata	Plethodontidae	Bolitoglossa	Bolitoglossa equatoriana	E	LC		40	40	100	Si	34942.6	34944	59524	88280	5095	20423	39101	5722	18324	41200	0.0855957	0.343105	0.656895	0.0961293	0.307842	0.692158	75430	326865	72671	26960	48470	33049	24318	51112	0.963423	0.357417	0.642583	0.438141	0.322392	0.677608	0	0.591484	0.591484	0.224463	0.0784157	0.232574	103.614	0.0362248
69	Caudata	Plethodontidae	Bolitoglossa	Bolitoglossa medemi	NE	EN	B1a(≤5)b(iii)	13	2	15.3846	Si	162346	0	14458	117447	1231	5083	9375	167	6294	8164	0.0851432	0.35157	0.64843	0.0115507	0.43533	0.56467	107438	220032	17661	5554	101884	4015	8544	98894	0.164383	0.0516949	0.948305	0.0373704	0.0795249	0.920475	0.0444601	0.480373	0.435913	0.262417	0.262417	0.308237	117.461	0.153438
70	Caudata	Plethodontidae	Bolitoglossa	Bolitoglossa palmata	NE	EN	A2cB1a(≤5)b(iii)	15	15	100	Si	877.602	877.716	5068	89816	355	175	4893	409	157	4911	0.0700474	0.0345304	0.96547	0.0807024	0.0309787	0.969021	5585	524798	726	178	5407	1236	162	5423	0.129991	0.0318711	0.968129	0.221307	0.0290063	0.970994	0	0.58165	0.58165	0.267583	0.0754851	0.264793	98.9572	0.0261197
71	Caudata	Plethodontidae	Bolitoglossa	Bolitoglossa peruviana	NE	LC		143	131	91.6084	Si	292287	89565.1	116822	31560	4684	57899	58923	6438	72094	44728	0.0400952	0.495617	0.504383	0.0551095	0.617127	0.382873	256282	1793263	6404	179630	76652	8648	196544	59738	0.0249881	0.700908	0.299092	0.0337441	0.766905	0.233095	NA	NA	NA	NA	NA	NA	NA	0.0234958
72	Caudata	Plethodontidae	Bolitoglossa	Bolitoglossa sima	NE	EN	A2cA3cB1a(≤10)b(iii)	26	24	92.3077	Si	32901.3	15673.2	12985	120101	2347	7970	5015	2643	8291	4694	0.180747	0.613785	0.386215	0.203543	0.638506	0.361494	15728	353647	2835	10550	5178	3483	10934	4794	0.180252	0.670778	0.329222	0.221452	0.695193	0.304807	0.00170523	0.575711	0.574006	0.292571	0.313375	0.225031	76.9149	0.0542487
73	Gymnophiona	Caeciliidae	Caecilia	Caecilia abitaguae	E	EN	A2cA3cB1a(≤5)b(iii)	10	10	100	Si	1063.04	1064.1	2846	149259	794	2817	29	829	2846	NA	0.278988	0.98981	0.0101897	0.291286	1	NA	2969	469589	2408	2817	152	2233	2858	111	0.811047	0.948804	0.0511957	0.752105	0.962614	0.0373863	0	0.567676	0.567676	0.331525	0.488923	0.256373	77.3314	0.0677275
74	Gymnophiona	Caeciliidae	Caecilia	Caecilia albiventris	NE	DD	B1a(≤5)b(iii)	3	2	66.6667	No	2449.13	< 3 ptos	NA	NA	NA	NA	NA	NA	NA	NA	NA	NA	NA	NA	NA	NA	NA	NA	NA	NA	NA	NA	NA	NA	NA	NA	NA	NA	NA	NA	0.263764	0.507238	0.243474	0.385501	0.385501	0.172162	44.6593	0.324632
75	Gymnophiona	Caeciliidae	Caecilia	Caecilia attenuata	NE	DD	B1a(1)b(iii)	1	1	100	No	< 3 ptos	< 3 ptos	NA	NA	NA	NA	NA	NA	NA	NA	NA	NA	NA	NA	NA	NA	NA	NA	NA	NA	NA	NA	NA	NA	NA	NA	NA	NA	NA	NA	0.0999898	0.0999898	0	0.0999898	0.0999898	NA	NA	0.0999898
76	Gymnophiona	Caeciliidae	Caecilia	Caecilia bokermanni	E	DD	B1a(1)D2	1	1	100	No	< 3 ptos	< 3 ptos	NA	NA	NA	NA	NA	NA	NA	NA	NA	NA	NA	NA	NA	NA	NA	NA	NA	NA	NA	NA	NA	NA	NA	NA	NA	NA	NA	NA	0.0234958	0.0234958	0	0.0234958	0.0234958	NA	NA	0.0234958
77	Gymnophiona	Caeciliidae	Caecilia	Caecilia crassisquama	E	DD	B1a(1)b(iii)	2	1	50	No	< 3 ptos	< 3 ptos	NA	NA	NA	NA	NA	NA	NA	NA	NA	NA	NA	NA	NA	NA	NA	NA	NA	NA	NA	NA	NA	NA	NA	NA	NA	NA	NA	NA	0.50739	0.50739	0	0.50739	0.50739	NA	NA	0.50739
78	Gymnophiona	Caeciliidae	Caecilia	Caecilia disossea	NE	LC		15	14	93.3333	Si	65121.2	37571.9	47532	79226	26141	5043	42489	27238	2092	45440	0.549966	0.106097	0.893903	0.573046	0.0440125	0.955988	55927	389932	29107	9418	46509	36557	4363	51564	0.520446	0.168398	0.831602	0.653656	0.0780124	0.921988	0.0219466	0.540853	0.518906	0.171933	0.0661098	0.206273	119.973	0.026177
79	Gymnophiona	Caeciliidae	Caecilia	Caecilia dunni	E	EN	B1a(≤5)b(iii)	2	2	100	No	< 3 ptos	< 3 ptos	NA	NA	NA	NA	NA	NA	NA	NA	NA	NA	NA	NA	NA	NA	NA	NA	NA	NA	NA	NA	NA	NA	NA	NA	NA	NA	NA	NA	0.532912	0.661206	0.128294	0.597059	0.597059	0.0907178	15.1941	0.564985
80	Gymnophiona	Caeciliidae	Caecilia	Caecilia guntheri	NE	EN	B1a(≤5)b(iii)	14	7	50	No	594.618	20.9018	NA	NA	NA	NA	NA	NA	NA	NA	NA	NA	NA	NA	NA	NA	NA	NA	NA	NA	NA	NA	NA	NA	NA	NA	NA	NA	NA	NA	0.0197777	0.543117	0.52334	0.262376	0.165727	0.241137	91.9051	0.0529959
81	Gymnophiona	Caeciliidae	Caecilia	Caecilia leucocephala	NE	VU	B1a(≤10)b(iii)	13	8	61.5385	Si	1.43409e+06	6589.21	16056	114118	2962	2483	13573	2942	6350	9706	0.184479	0.154646	0.845354	0.183234	0.395491	0.604509	179250	144197	21684	2685	176565	18084	7233	172017	0.120971	0.0149791	0.985021	0.100887	0.0403515	0.959649	0.0154917	0.569092	0.5536	0.448108	0.515234	0.183575	40.9667	0.465183
82	Gymnophiona	Caeciliidae	Caecilia	Caecilia nigricans	NE	VU	B1a(≤10)b(iii)	16	12	75	No	767.305	201.585	NA	NA	NA	NA	NA	NA	NA	NA	NA	NA	NA	NA	NA	NA	NA	NA	NA	NA	NA	NA	NA	NA	NA	NA	NA	NA	NA	NA	0.01812	0.839697	0.821577	0.353769	0.425374	0.281953	79.6998	0.0552991
83	Gymnophiona	Caeciliidae	Caecilia	Caecilia orientalis	NE	VU	B1a(≤10)b(iii)	30	29	96.6667	Si	7227.38	3346.89	8991	143081	994	2258	6733	472	2981	6010	0.110555	0.25114	0.74886	0.0524969	0.331554	0.668446	10565	847923	1012	3676	6889	483	4440	6125	0.095788	0.347941	0.652059	0.045717	0.420256	0.579744	NA	NA	NA	NA	NA	NA	NA	0.114136
84	Gymnophiona	Caeciliidae	Caecilia	Caecilia pachynema	E	LC		25	20	80	Si	57588.7	18442.1	53394	80057	1982	7108	46286	4194	6215	47179	0.0371203	0.133124	0.866876	0.0785482	0.116399	0.883601	258823	456014	7517	107766	151057	11837	107975	150848	0.029043	0.416369	0.583631	0.045734	0.417177	0.582823	0.0199662	0.747212	0.727246	0.33169	0.459558	0.245342	73.9672	0.0714028
85	Gymnophiona	Caeciliidae	Caecilia	Caecilia tentaculata	NE	LC		19	18	94.7368	Si	49518	27322.8	113338	38263	1298	42	113296	35	1542	111796	0.0114525	0.000370573	0.999629	0.000308811	0.0136053	0.986395	349028	108604	17334	10614	338414	6637	9545	339483	0.0496636	0.0304102	0.96959	0.0190157	0.0273474	0.972653	0.0220239	0.625086	0.603062	0.282121	0.255228	0.239912	85.0388	0.0357637
86	Gymnophiona	Caeciliidae	Caecilia	Caecilia tenuissima	E	EN	B1a(≤5)b(iii)	4	3	75	No	55.0223	10.5828	NA	NA	NA	NA	NA	NA	NA	NA	NA	NA	NA	NA	NA	NA	NA	NA	NA	NA	NA	NA	NA	NA	NA	NA	NA	NA	NA	NA	0.108818	0.433374	0.324555	0.288445	0.323143	0.165036	57.2159	0.215981
87	Anura	Centrolenidae	Centrolene	Centrolene bacatum	NE	EN	B1a(≤5)b(iii)a(ii)	9	8	88.8889	Si	4119.22	356.273	17879	134973	47	2489	15390	573	542	17337	0.00262878	0.139214	0.860786	0.0320488	0.0303149	0.969685	22410	452509	47	4654	17756	573	2025	20385	0.00209728	0.207675	0.792325	0.0255689	0.0903614	0.909639	0.0177088	0.502937	0.485228	0.327243	0.499015	0.238736	72.9537	0.0516928
88	Anura	Centrolenidae	Centrolene	Centrolene ballux	NE	EN	B1a(≤5)b(iii)a(ii)	8	8	100	No	11.8857	11.8857	NA	NA	NA	NA	NA	NA	NA	NA	NA	NA	NA	NA	NA	NA	NA	NA	NA	NA	NA	NA	NA	NA	NA	NA	NA	NA	NA	NA	0.0728726	0.701672	0.628799	0.443368	0.519797	0.234168	52.8158	0.400576
89	Anura	Centrolenidae	Centrolene	Centrolene buckleyi	NE	CR	A2ce	82	60	73.1707	Si	381287	45748	53270	79255	4823	10760	42510	4646	13243	40027	0.0905388	0.20199	0.79801	0.0872161	0.248601	0.751399	131517	475486	18555	44180	87337	12085	57073	74444	0.141084	0.335926	0.664074	0.0918893	0.433959	0.566041	0.0154917	0.702812	0.68732	0.309162	0.251813	0.198861	64.3225	0.126705
90	Anura	Centrolenidae	Centrolene	Centrolene charapita	NE	CR	B1a(1)b(iii)	4	3	75	No	0.00354232	0.00112282	NA	NA	NA	NA	NA	NA	NA	NA	NA	NA	NA	NA	NA	NA	NA	NA	NA	NA	NA	NA	NA	NA	NA	NA	NA	NA	NA	NA	0.00645489	0.0745624	0.0681075	0.0514237	0.0732537	0.0389496	75.7426	0.0398543
91	Anura	Centrolenidae	Centrolene	Centrolene condor	NE	EN	A3cB1a(≤5)b(iii)	14	11	78.5714	Si	850.239	805.461	20609	37126	100	15914	4695	55	17444	3165	0.00485225	0.772187	0.227813	0.00266874	0.846426	0.153574	28408	89962	100	23092	5316	55	24679	3729	0.00352014	0.81287	0.18713	0.00193607	0.868734	0.131266	0.00645489	0.713044	0.70659	0.119457	0.00645489	0.244894	205.007	0.00645489
92	Anura	Centrolenidae	Centrolene	Centrolene geckoideum	NE	CR	A2ceB1a(≤5)	6	6	100	Si	1777.39	1777.45	13124	120961	1348	4282	8842	1231	4270	8854	0.102713	0.326272	0.673728	0.0937976	0.325358	0.674642	16122	248390	2257	5363	10759	1712	6338	9784	0.139995	0.332651	0.667349	0.10619	0.393127	0.606873	0.0606758	0.541579	0.480903	0.368552	0.497689	0.234865	63.7265	0.174634
93	Anura	Centrolenidae	Centrolene	Centrolene heloderma	NE	EN	B1a(≤5)b(ii)	10	10	100	Si	285.297	284.86	6840	127162	1431	2265	4575	1811	1645	5195	0.209211	0.33114	0.66886	0.264766	0.240497	0.759503	7965	712555	1834	3378	4587	1875	2764	5201	0.230257	0.424105	0.575895	0.235405	0.347018	0.652982	0.0244645	0.52104	0.496576	0.229987	0.0795402	0.233341	101.458	0.0403039
94	Anura	Centrolenidae	Centrolene	Centrolene huilense	NE	DD	B1a(1)	2	2	100	No	< 3 ptos	< 3 ptos	NA	NA	NA	NA	NA	NA	NA	NA	NA	NA	NA	NA	NA	NA	NA	NA	NA	NA	NA	NA	NA	NA	NA	NA	NA	NA	NA	NA	0.498667	0.499664	0.000997305	0.499165	0.499165	0.000705201	0.141276	0.498916
95	Anura	Centrolenidae	Centrolene	Centrolene lynchi	NE	EN	B1FRAGb(iii)	19	19	100	Si	700.24	700.764	1232	129224	210	519	713	7803	262	970	0.170455	0.421266	0.578734	6.3336	0.212662	0.787338	1232	201627	210	519	713	7807	262	970	0.170455	0.421266	0.578734	6.33685	0.212662	0.787338	0.0680533	0.747251	0.679198	0.464111	0.51976	0.21147	45.5644	0.374988
96	Anura	Centrolenidae	Centrolene	Centrolene medemi	NE	CR	B1a(1)b(iii)b(v)	1	1	100	No	< 3 ptos	< 3 ptos	NA	NA	NA	NA	NA	NA	NA	NA	NA	NA	NA	NA	NA	NA	NA	NA	NA	NA	NA	NA	NA	NA	NA	NA	NA	NA	NA	NA	0.0931554	0.0931554	0	0.0931554	0.0931554	NA	NA	0.0931554
97	Anura	Centrolenidae	Centrolene	Centrolene peristictum	NE	NT	B1a(≤10)	16	16	100	Si	3870.8	3868.23	6629	127292	1512	1398	5231	2227	1041	5588	0.228089	0.210892	0.789108	0.335948	0.157037	0.842963	8755	361505	1950	2422	6333	2690	1804	6951	0.22273	0.276642	0.723358	0.307253	0.206054	0.793946	0.0210586	0.747251	0.726193	0.364839	0.485883	0.251804	69.0177	0.0722259
98	Anura	Centrolenidae	Centrolene	Centrolene pipilatum	E	CR	A2ceB1a(≤5)b(iii)	6	6	100	Si	122.692	122.969	4939	88324	1976	790	4149	1254	1417	3522	0.400081	0.159951	0.840049	0.253898	0.2869	0.7131	8227	520124	2758	1418	6809	1672	2457	5770	0.335238	0.172359	0.827641	0.203233	0.298651	0.701349	0.0200101	0.540165	0.520155	0.16402	0.11166	0.18832	114.815	0.0826264
99	Anura	Ceratophryidae	Ceratophrys	Ceratophrys cornuta	NE	LC		117	30	25.641	Si	4.2966e+06	44387.6	131193	18781	4445	9059	122134	5087	4749	126444	0.0338814	0.0690509	0.930949	0.0387749	0.0361986	0.963801	3899842	5136324	264158	1185642	2714200	442295	1251276	2648566	0.0677356	0.304023	0.695977	0.113414	0.320853	0.679147	0	0.570919	0.570919	0.342794	0.46253	0.224401	65.4623	0.0747949
100	Anura	Ceratophryidae	Ceratophrys	Ceratophrys stolzmanni	NE	VU	B1a(≤10)b(iii)	304	304	100	Si	20739.2	20737.4	4660	88133	18850	1	4659	19357	3	4657	4.04506	0.000214592	0.999785	4.15386	0.000643777	0.999356	5973	152881	24836	20	5953	26476	13	5960	4.15804	0.0033484	0.996652	4.43261	0.00217646	0.997824	0.0154917	0.692778	0.677286	0.105416	0.0222048	0.183474	174.048	0.0221502
101	Anura	Ceratophryidae	Ceratophrys	Ceratophrys testudo	E	DD		1	1	100	No	< 3 ptos	< 3 ptos	NA	NA	NA	NA	NA	NA	NA	NA	NA	NA	NA	NA	NA	NA	NA	NA	NA	NA	NA	NA	NA	NA	NA	NA	NA	NA	NA	NA	0.563722	0.563722	0	0.563722	0.563722	NA	NA	0.563722
102	Anura	Microhylidae	Chiasmocleis	Chiasmocleis anatipes	E	NT	B1a(≤10)b(iii)	5	5	100	No	125.934	125.934	NA	NA	NA	NA	NA	NA	NA	NA	NA	NA	NA	NA	NA	NA	NA	NA	NA	NA	NA	NA	NA	NA	NA	NA	NA	NA	NA	NA	0.0234958	0.562895	0.5394	0.320403	0.358119	0.240618	75.0986	0.124951
103	Anura	Microhylidae	Chiasmocleis	Chiasmocleis antenori	NE	LC		30	22	73.3333	Si	361679	48429	96899	50410	5757	2763	94136	8724	2721	94178	0.0594124	0.0285142	0.971486	0.0900319	0.0280808	0.971919	234259	1720861	100824	59691	174568	160027	48716	185543	0.430395	0.254808	0.745192	0.68312	0.207958	0.792042	0.0109085	0.586262	0.575354	0.248167	0.186872	0.232059	93.5093	0.0450837
104	Anura	Microhylidae	Chiasmocleis	Chiasmocleis bassleri	NE	LC		90	62	68.8889	Si	2.10519e+06	68898.8	108985	40581	3471	27362	81623	3944	58477	50508	0.0318484	0.251062	0.748938	0.0361885	0.53656	0.46344	1793334	5228827	14405	1617093	176241	13815	1694246	99088	0.00803252	0.901724	0.0982756	0.00770353	0.944746	0.0552535	0.00664169	0.567618	0.560977	0.194644	0.0652519	0.218627	112.321	0.0194415
105	Anura	Microhylidae	Chiasmocleis	Chiasmocleis parkeri	E	EN	A3cB1a(≤5)b(iii)	24	17	70.8333	Si	1870.74	1713.63	2608	55226	1	1444	1164	NA	1383	1225	0.000383436	0.553681	0.446319	NA	0.530291	0.469709	4506	113963	1	3260	1246	NA	3057	1449	0.000221926	0.72348	0.27652	NA	0.678429	0.321571	0.00258201	0.530829	0.528247	0.0483585	0.00903684	0.125402	259.317	0.00258201
106	Anura	Microhylidae	Chiasmocleis	Chiasmocleis tridactyla	NE	VU		5	2	40	No	676.549	< 3 ptos	NA	NA	NA	NA	NA	NA	NA	NA	NA	NA	NA	NA	NA	NA	NA	NA	NA	NA	NA	NA	NA	NA	NA	NA	NA	NA	NA	NA	0.00671309	0.0193639	0.0126508	0.0130385	0.0130385	0.0089455	68.6083	0.0098758
107	Anura	Microhylidae	Chiasmocleis	Chiasmocleis ventrimaculata	NE	LC		26	17	65.3846	Si	580292	56287.4	152662	375	NA	467	152195	NA	595	152067	NA	0.00305905	0.996941	NA	0.0038975	0.996103	3023406	3988223	24919	798333	2225073	19341	962303	2061103	0.00824203	0.264051	0.735949	0.00639709	0.318284	0.681716	0.0167827	0.562895	0.546113	0.226901	0.0752936	0.240653	106.061	0.0234958
108	Anura	Centrolenidae	Chimerella	Chimerella mariaelenae	E	NT	B1b(iii)	64	61	95.3125	Si	30436.9	21300.8	19609	130105	3185	8693	10916	4491	10424	9185	0.162425	0.443317	0.556683	0.229027	0.531593	0.468407	23005	447437	4524	10791	12214	6151	12894	10111	0.196653	0.469072	0.530928	0.267377	0.560487	0.439513	0	0.631441	0.631441	0.403871	0.503632	0.207179	51.2983	0.458786
109	Gymnophiona	Typhlonectidae	Chthonerpeton	Chthonerpeton onorei	E	DD		2	2	100	No	< 3 ptos	< 3 ptos	NA	NA	NA	NA	NA	NA	NA	NA	NA	NA	NA	NA	NA	NA	NA	NA	NA	NA	NA	NA	NA	NA	NA	NA	NA	NA	NA	NA	0.0342108	0.0355018	0.00129104	0.0348563	0.0348563	0.000912901	2.61904	0.0345336
110	Anura	Centrolenidae	Cochranella	Cochranella litoralis	NE	EN	B1a(≤5)b(iii)	5	5	100	No	33.6647	33.6647	NA	NA	NA	NA	NA	NA	NA	NA	NA	NA	NA	NA	NA	NA	NA	NA	NA	NA	NA	NA	NA	NA	NA	NA	NA	NA	NA	NA	0.517595	0.573307	0.0557122	0.542936	0.530792	0.0243559	4.48596	0.528667
111	Anura	Centrolenidae	Cochranella	Cochranella mache	NE	EN	B1FRAGb(iii)	11	7	63.6364	Si	85857.6	4299.36	NA	77025	33993	NA	24415	46574	NA	24415	NA	NA	NA	NA	NA	NA	NA	169191	45104	NA	157915	60056	NA	157915	NA	NA	NA	NA	NA	NA	0.0162446	0.54261	0.526365	0.118765	0.0444601	0.189466	159.53	0.0247149
112	Anura	Centrolenidae	Cochranella	Cochranella resplendens	NE	LC		17	13	76.4706	Si	153414	62028.6	136042	16914	110	11128	124914	16	16802	119240	0.000808574	0.0817983	0.918202	0.000117611	0.123506	0.876494	956778	1529188	39303	322028	634750	24349	302265	654513	0.0410785	0.336575	0.663425	0.025449	0.31592	0.68408	0.0260777	0.532552	0.506474	0.206848	0.0935533	0.219065	105.906	0.0354613
113	Anura	Craugastoridae	Craugastor	Craugastor longirostris	NE	LC		243	113	46.5021	Si	783054	47421.4	41281	81632	1464	5019	36262	4110	3993	37288	0.0354643	0.121581	0.878419	0.0995615	0.0967273	0.903273	287717	414905	57065	50946	236771	60217	69951	217766	0.198337	0.17707	0.82293	0.209292	0.243124	0.756876	0	0.839697	0.839697	0.314265	0.335476	0.251828	80.1324	0.0800728
114	Anura	Hylidae	Cruziohyla	Cruziohyla calcarifer	NE	NT	B1FRAGb(iii)	21	12	57.1429	Si	453581	128.303	11470	112678	229	5786	5684	442	7940	3530	0.0199651	0.504446	0.495554	0.0385353	0.692241	0.307759	139591	1088058	22767	55972	83619	18629	75482	64109	0.163098	0.400971	0.599029	0.133454	0.540737	0.459263	0.0683795	0.555013	0.486633	0.442404	0.51342	0.174188	39.373	0.48298
115	Anura	Hylidae	Cruziohyla	Cruziohyla craspedopus	NE	LC		28	24	85.7143	Si	475691	34154.9	69197	70927	4777	53571	15626	6725	53403	15794	0.0690348	0.774181	0.225819	0.0971863	0.771753	0.228247	217536	8124533	112197	138214	79322	443007	130269	87267	0.515763	0.635362	0.364638	2.03648	0.598839	0.401161	0.00671309	0.586262	0.579549	0.0990433	0.0234958	0.18056	182.304	0.0227597
116	Anura	Microhylidae	Ctenophryne	Ctenophryne aequatorialis	NE	EN	B1FRAGb(iii)	3	3	100	No	3.09979	3.09979	NA	NA	NA	NA	NA	NA	NA	NA	NA	NA	NA	NA	NA	NA	NA	NA	NA	NA	NA	NA	NA	NA	NA	NA	NA	NA	NA	NA	0.189176	0.400402	0.211226	0.278222	0.245088	0.109442	39.3361	0.217132
117	Anura	Microhylidae	Ctenophryne	Ctenophryne aterrima	NE	VU	B1FRAGa(≤10)b(iii)	21	8	38.0952	Si	687277	6607.28	73227	47808	3342	213	73014	3355	1048	72179	0.0456389	0.00290876	0.997091	0.0458164	0.0143117	0.985688	362683	324106	72898	305	362378	32189	12061	350622	0.200996	0.000840955	0.999159	0.0887524	0.0332549	0.966745	0.00258201	0.516476	0.513894	0.245793	0.152494	0.219374	89.2517	0.0756076
118	Anura	Microhylidae	Ctenophryne	Ctenophryne geayi	E	EN	B1FRAGa(1)b(iii)	42	1	2.38095	No	44859.7	< 3 ptos	NA	NA	NA	NA	NA	NA	NA	NA	NA	NA	NA	NA	NA	NA	NA	NA	NA	NA	NA	NA	NA	NA	NA	NA	NA	NA	NA	NA	0.532552	0.532552	0	0.532552	0.532552	NA	NA	0.532552
119	Anura	Hylidae	Dendropsophus	Dendropsophus bifurcus	NE	LC		253	237	93.6759	Si	100466	82688	101493	49862	1682	70861	30632	2517	75586	25907	0.0165726	0.698186	0.301814	0.0247997	0.744741	0.255259	172085	6860580	3883	131663	40422	4786	139364	32721	0.0225644	0.765104	0.234896	0.0278118	0.809856	0.190144	0	0.875628	0.875628	0.364219	0.485385	0.221888	60.9214	0.124001
120	Anura	Hylidae	Dendropsophus	Dendropsophus bokermanni	NE	LC		40	36	90	Si	425798	53418.1	105935	45084	2018	35863	70072	2242	55508	50427	0.0190494	0.338538	0.661462	0.0211639	0.523982	0.476018	429559	6604312	2677	332833	96726	2840	364120	65439	0.00623197	0.774825	0.225175	0.00661143	0.84766	0.15234	0	0.804131	0.804131	0.342746	0.439176	0.233202	68.0391	0.118468
121	Anura	Hylidae	Dendropsophus	Dendropsophus brevifrons	NE	LC		70	63	90	Si	1.98118e+06	76410.2	110643	39414	2980	23619	87024	3523	50290	60353	0.0269335	0.21347	0.78653	0.0318411	0.454525	0.545475	1364398	7468676	85397	1123166	241232	60611	1238851	125547	0.0625895	0.823195	0.176805	0.0444233	0.907984	0.0920164	0	0.91401	0.91401	0.289865	0.217462	0.234983	81.0664	0.0713336
122	Anura	Hylidae	Dendropsophus	Dendropsophus carnifex	E	LC		117	117	100	Si	13270.6	13271.4	5077	129113	1243	116	4961	1470	59	5018	0.24483	0.0228481	0.977152	0.289541	0.011621	0.988379	5636	259763	1370	391	5245	2194	317	5319	0.24308	0.0693754	0.930625	0.389283	0.0562456	0.943754	0.0200101	0.770419	0.750409	0.405923	0.510639	0.215731	53.1459	0.165727
123	Anura	Hylidae	Dendropsophus	Dendropsophus ebraccatus	NE	NT	B1b(iii)	28	28	100	Si	7456.41	7457.72	NA	129750	1695	NA	3988	4105	NA	3988	NA	NA	NA	NA	NA	NA	4622	259286	2861	2	4620	5532	NA	4622	0.618996	0.000432713	0.999567	1.19688	NA	1	0.0444601	0.86628	0.82182	0.431658	0.510672	0.203311	47.1001	0.289985
124	Anura	Hylidae	Dendropsophus	Dendropsophus gryllatus	E	CR	A2cB1a(≤5)b(iii)b(iv)	4	4	100	No	1.45033	1.45033	NA	NA	NA	NA	NA	NA	NA	NA	NA	NA	NA	NA	NA	NA	NA	NA	NA	NA	NA	NA	NA	NA	NA	NA	NA	NA	NA	NA	0.152494	0.839697	0.687203	0.525722	0.555349	0.32716	62.2305	0.303268
125	Anura	Hylidae	Dendropsophus	Dendropsophus marmoratus	NE	LC		139	83	59.7122	Si	5.14099e+06	64840.1	NA	7361	10020	NA	131152	11754	NA	131152	NA	NA	NA	NA	NA	NA	4119111	3941936	977925	1397860	2721251	1331988	1227499	2891612	0.237412	0.33936	0.66064	0.323368	0.298001	0.701999	0.00668967	0.636421	0.629731	0.287318	0.233315	0.23439	81.5787	0.0401443
126	Anura	Hylidae	Dendropsophus	Dendropsophus minutus	NE	LC		115	75	65.2174	Si	3.57748e+06	44524.7	82063	68451	2523	50585	31478	2729	55769	26294	0.0307447	0.616417	0.383583	0.0332549	0.679588	0.320412	305935	8604260	8276	210632	95303	5853	244847	61088	0.0270515	0.688486	0.311514	0.0191315	0.800324	0.199676	0	0.91401	0.91401	0.414409	0.516974	0.225482	54.4105	0.145383
127	Anura	Hylidae	Dendropsophus	Dendropsophus miyatai	NE	NT		24	24	100	Si	9331.18	9329.75	43321	47705	4213	18068	25253	6566	11019	32302	0.0972508	0.417073	0.582927	0.151566	0.254357	0.745643	101459	318219	111431	30873	70586	188589	16142	85317	1.09829	0.30429	0.69571	1.85877	0.159099	0.840901	0	0.575718	0.575718	0.105653	0.0234808	0.181793	172.066	0.00671309
128	Anura	Hylidae	Dendropsophus	Dendropsophus parviceps	NE	LC		255	195	76.4706	Si	2.88701e+06	80173.6	111195	39736	2106	28874	82321	1858	51521	59674	0.0189397	0.25967	0.74033	0.0167094	0.463339	0.536661	854503	8035698	28270	623255	231248	29749	679824	174679	0.0330836	0.729377	0.270623	0.0348144	0.795578	0.204422	0	0.91401	0.91401	0.338702	0.476135	0.234056	69.1037	0.071238
129	Anura	Hylidae	Dendropsophus	Dendropsophus reticulatus	NE	LC		79	79	100	Si	67709.7	67713.9	61039	85238	6622	39328	21711	5554	43166	17873	0.108488	0.644309	0.355691	0.090991	0.707187	0.292813	69592	392336	13038	47178	22414	27052	50935	18657	0.187349	0.677923	0.322077	0.388723	0.731909	0.268091	0.00668317	0.659566	0.652883	0.361723	0.511993	0.226339	62.5724	0.116403
130	Anura	Hylidae	Dendropsophus	Dendropsophus rhodopeplus	NE	LC		154	130	84.4156	Si	642751	66886.6	114133	33592	5312	36191	77942	6497	57423	56710	0.0465422	0.317095	0.682905	0.0569248	0.503124	0.496876	716632	6304037	15879	531101	185531	18844	575320	141312	0.0221578	0.741107	0.258893	0.0262952	0.802811	0.197189	0.00829971	0.875628	0.867329	0.375113	0.503793	0.216764	57.7863	0.132547
131	Anura	Hylidae	Dendropsophus	Dendropsophus sarayacuensis	NE	LC		228	179	78.5088	Si	2.46776e+06	78777.2	118605	20386	5910	41334	77271	7008	65832	52773	0.0498293	0.348501	0.651499	0.0590869	0.555052	0.444948	1459174	6973363	21729	1187293	271881	21372	1281880	177294	0.0148913	0.813675	0.186325	0.0146466	0.878497	0.121503	0	0.82568	0.82568	0.357082	0.486367	0.226624	63.4657	0.10522
132	Anura	Hylidae	Dendropsophus	Dendropsophus shiwiarum	E	LC		32	32	100	Si	39064.9	39061.1	77838	62766	12295	1332	76506	11612	720	77118	0.157956	0.0171125	0.982888	0.149182	0.00924998	0.99075	135415	314824	24727	34033	101382	61592	2772	132643	0.182602	0.251324	0.748676	0.454839	0.0204704	0.97953	0.00671309	0.678112	0.671399	0.159899	0.0234958	0.215757	134.933	0.0216625
133	Anura	Hylidae	Dendropsophus	Dendropsophus triangulum	NE	LC		158	68	43.038	Si	2.90555e+06	56711.9	152666	133880	1956	2983	149683	2340	2719	149947	0.0128123	0.0195394	0.980461	0.0153276	0.0178101	0.98219	2667808	6777166	369381	320424	2347384	376789	368127	2299681	0.138459	0.120108	0.879892	0.141235	0.137989	0.862011	0.00671309	0.91401	0.907297	0.371579	0.472254	0.224793	60.4966	0.118468
134	Anura	Eleutherodactylidae	Diasporus	Diasporus gularis	NE	EN		24	23	95.8333	Si	14276.1	3413.21	4824	130270	339	2314	2510	189	2647	2177	0.0702736	0.479685	0.520315	0.0391791	0.548715	0.451285	12115	356871	3224	3922	8193	1751	4699	7416	0.266116	0.323731	0.676269	0.144532	0.387866	0.612134	0.00170523	0.674745	0.673039	0.418927	0.51098	0.211316	50.4421	0.475072
135	Anura	Hylidae	Ecnomiohyla	Ecnomiohyla phantasmagoria	NE	DD	B1a(1)b(iii)	2	1	50	No	< 3 ptos	< 3 ptos	NA	NA	NA	NA	NA	NA	NA	NA	NA	NA	NA	NA	NA	NA	NA	NA	NA	NA	NA	NA	NA	NA	NA	NA	NA	NA	NA	NA	0.460326	0.460326	0	0.460326	0.460326	NA	NA	0.460326
136	Anura	Dendrobatidae	Ectopoglossus	Ectopoglossus confusus	E	EN	A2c	11	11	100	Si	396.395	396.661	1742	133560	131	246	1496	260	86	1656	0.0752009	0.141217	0.858783	0.149254	0.0493685	0.950631	1818	1327758	131	322	1496	260	162	1656	0.0720572	0.177118	0.822882	0.143014	0.0891089	0.910891	0.0891921	0.747251	0.658059	0.476086	0.51749	0.238172	50.0271	0.336813
137	Anura	Leptodactylidae	Edalorhina	Edalorhina perezi	NE	LC		102	77	75.4902	Si	845808	56790.1	114107	37736	1194	6947	107160	1562	9183	104924	0.0104639	0.0608815	0.939119	0.0136889	0.0804771	0.919523	1106857	5882600	47091	419703	687154	38352	403097	703760	0.0425448	0.379184	0.620816	0.0346495	0.364182	0.635818	0	0.592319	0.592319	0.251049	0.0775593	0.245337	97.7245	0.0234615
138	Anura	Microhylidae	Elachistocleis	Elachistocleis araios	E	DD		2	2	100	No	< 3 ptos	< 3 ptos	NA	NA	NA	NA	NA	NA	NA	NA	NA	NA	NA	NA	NA	NA	NA	NA	NA	NA	NA	NA	NA	NA	NA	NA	NA	NA	NA	NA	0.0688815	0.635196	0.566314	0.352039	0.352039	0.400445	113.75	0.21046
139	Anura	Leptodactylidae	Engystomops	Engystomops coloradorum	E	EN	A3cB1b(iii)	39	39	100	Si	3228.61	3229.17	4102	126201	363	3047	1055	2846	3128	974	0.0884934	0.742808	0.257192	0.693808	0.762555	0.237445	4102	198589	378	3047	1055	3128	3128	974	0.0921502	0.742808	0.257192	0.762555	0.762555	0.237445	0.0190925	0.832932	0.813839	0.359968	0.335284	0.255665	71.0244	0.109192
140	Anura	Leptodactylidae	Engystomops	Engystomops guayaco	E	VU	B1a(1)b(iii)	31	31	100	Si	14418.9	14420.5	NA	54583	35494	NA	21566	43629	NA	21566	NA	NA	NA	NA	NA	NA	NA	119625	41451	NA	22614	51240	NA	22614	NA	NA	NA	NA	NA	NA	0.0518855	0.767825	0.71594	0.317821	0.309798	0.18533	58.3126	0.153006
141	Anura	Leptodactylidae	Engystomops	Engystomops montubio	E	LC		43	41	95.3488	Si	24032.4	24030.9	28597	63143	19903	3973	24624	18230	11088	17509	0.695982	0.138931	0.861069	0.637479	0.387733	0.612267	29880	132033	21777	3974	25906	19669	11585	18295	0.728815	0.132999	0.867001	0.658266	0.387718	0.612282	NA	NA	NA	NA	NA	NA	NA	0.120161
142	Anura	Leptodactylidae	Engystomops	Engystomops petersi	NE	LC		218	171	78.4404	Si	1.84173e+06	68425.4	107487	41794	3756	20599	86888	3894	23821	83666	0.0349438	0.191642	0.808358	0.0362276	0.221617	0.778383	1127472	6565950	403543	667740	459732	370596	679686	447786	0.357918	0.592245	0.407755	0.328696	0.602841	0.397159	0	0.843357	0.843357	0.279295	0.216999	0.24094	86.2672	0.0235103
143	Anura	Leptodactylidae	Engystomops	Engystomops pustulatus	NE	LC		144	142	98.6111	Si	69038	69041.6	NA	47934	23796	NA	58936	25065	NA	58936	NA	NA	NA	NA	NA	NA	NA	94553	36876	NA	71640	39011	NA	71640	NA	NA	NA	NA	NA	NA	0.0154917	0.837709	0.822217	0.260497	0.149816	0.237025	90.9896	0.0228187
144	Anura	Leptodactylidae	Engystomops	Engystomops puyango	E	NT		26	26	100	Si	5125.37	5126.58	NA	91031	15972	NA	4640	16713	488	4152	NA	NA	NA	NA	NA	NA	NA	152949	24654	NA	6087	27375	488	5599	NA	NA	NA	NA	NA	NA	NA	NA	NA	NA	NA	NA	NA	0.0798892
145	Anura	Leptodactylidae	Engystomops	Engystomops randi	E	LC		83	82	98.7952	Si	31882.2	31881.5	24962	57928	28753	46	24916	29163	128	24834	1.15187	0.0018428	0.998157	1.1683	0.00512779	0.994872	29097	105070	49523	46	29051	62086	128	28969	1.702	0.00158092	0.998419	2.13376	0.00439908	0.995601	0.0222048	0.839119	0.816915	0.332651	0.460564	0.227639	68.4317	0.0948941
146	Gymnophiona	Rhinatrematidae	Epicrionops	Epicrionops bicolor	NE	VU	B1a(≤5)b(iii)	16	9	56.25	No	390.281	78.1843	NA	NA	NA	NA	NA	NA	NA	NA	NA	NA	NA	NA	NA	NA	NA	NA	NA	NA	NA	NA	NA	NA	NA	NA	NA	NA	NA	NA	0.0201668	0.558711	0.538544	0.383243	0.529533	0.235359	61.4125	0.165727
147	Gymnophiona	Rhinatrematidae	Epicrionops	Epicrionops marmoratus	E	CR	B1FRAGa(1)b(iii)	1	1	100	No	< 3 ptos	< 3 ptos	NA	NA	NA	NA	NA	NA	NA	NA	NA	NA	NA	NA	NA	NA	NA	NA	NA	NA	NA	NA	NA	NA	NA	NA	NA	NA	NA	NA	0.330291	0.330291	0	0.330291	0.330291	NA	NA	0.330291
148	Gymnophiona	Rhinatrematidae	Epicrionops	Epicrionops petersi	NE	EN	B1FRAGa(1)b(iii)	7	6	85.7143	No	83.5445	9.11937	NA	NA	NA	NA	NA	NA	NA	NA	NA	NA	NA	NA	NA	NA	NA	NA	NA	NA	NA	NA	NA	NA	NA	NA	NA	NA	NA	NA	0.020803	0.512771	0.491968	0.127848	0.0546574	0.190762	149.21	0.0303937
149	Anura	Dendrobatidae	Epipedobates	Epipedobates anthonyi	NE	NT	A2d	390	389	99.7436	Si	15599.3	15594	14372	94150	3121	433	13939	3063	1740	12632	0.217158	0.030128	0.969872	0.213123	0.121069	0.878931	16466	159394	7830	455	16011	9200	1751	14715	0.475525	0.0276327	0.972367	0.558727	0.10634	0.89366	0.0154917	0.89377	0.878279	0.360336	0.507066	0.225359	62.5415	0.11586
150	Anura	Dendrobatidae	Epipedobates	Epipedobates boulengeri	NE	LC	A2d	214	213	99.5327	Si	29513.8	29210.9	25065	107097	3271	8506	16559	2354	19945	5120	0.130501	0.339358	0.660642	0.0939158	0.795731	0.204269	32833	226472	7464	11401	21432	5095	24034	8799	0.227332	0.347242	0.652758	0.155179	0.732007	0.267993	0	0.87953	0.87953	0.369605	0.491627	0.222221	60.1239	0.120648
151	Anura	Dendrobatidae	Epipedobates	Epipedobates darwinwallacei	E	VU	A2dA3dB1a(≤10)b(iii)	38	38	100	Si	3764.25	3763.48	4796	125054	816	191	4605	2554	53	4743	0.170142	0.0398249	0.960175	0.532527	0.0110509	0.988949	4796	197434	839	191	4605	2765	53	4743	0.174937	0.0398249	0.960175	0.576522	0.0110509	0.988949	0.0835984	0.783895	0.700297	0.513156	0.525388	0.156983	30.5917	0.500829
152	Anura	Dendrobatidae	Epipedobates	Epipedobates espinosai	E	VU	A2dB1a(≤10)b(iii)	61	61	100	Si	7846.91	7849.49	10083	116769	3814	3492	6591	3581	6586	3497	0.37826	0.346325	0.653675	0.355152	0.653179	0.346821	10083	189087	3899	3492	6591	3723	6586	3497	0.38669	0.346325	0.653675	0.369235	0.653179	0.346821	0.0154917	0.839697	0.824206	0.231013	0.137939	0.22325	96.6398	0.0601828
153	Anura	Dendrobatidae	Epipedobates	Epipedobates machalilla	E	LC	A2d	141	140	99.2908	Si	70139.7	70132.8	33717	93474	8242	12857	20860	17069	12138	21579	0.244446	0.381321	0.618679	0.506243	0.359996	0.640004	33966	223743	9060	12857	21109	18848	12138	21828	0.266737	0.378526	0.621474	0.554908	0.357357	0.642643	NA	NA	NA	NA	NA	NA	NA	0.120835
154	Anura	Dendrobatidae	Epipedobates	Epipedobates tricolor	E	EN	A2dA3cB1a(≤5)b(iii)	72	72	100	Si	3454.82	3456.59	11860	99406	377	6932	4928	11174	5735	6125	0.0317875	0.584486	0.415514	0.942159	0.483558	0.516442	11860	171452	378	6932	4928	11255	5735	6125	0.0318718	0.584486	0.415514	0.948988	0.483558	0.516442	0.0793223	0.805928	0.726605	0.527506	0.554393	0.142094	26.9369	0.523266
155	Anura	Centrolenidae	Espadarana	Espadarana audax	NE	NT	A3cB1b(iii)	46	41	89.1304	Si	112275	14514.8	28201	123848	1017	14814	13387	905	18748	9453	0.0360626	0.525301	0.474699	0.0320911	0.664799	0.335201	46513	2496883	2625	28192	18321	2067	34962	11551	0.0564358	0.60611	0.39389	0.0444392	0.751661	0.248339	0	0.561712	0.561712	0.219764	0.0961663	0.223944	101.902	0.037787
156	Anura	Centrolenidae	Espadarana	Espadarana callistomma	E	EN	B1a(≤5)b(iii)	29	26	89.6552	Si	21656.6	3564.62	12743	122050	640	4050	8693	1111	6067	6676	0.0502237	0.317822	0.682178	0.0871851	0.476105	0.523895	59613	575009	44280	19293	40320	34110	24465	35148	0.742791	0.323637	0.676363	0.572191	0.410397	0.589603	0	0.606304	0.606304	0.350675	0.490355	0.239794	68.3806	0.0823108
157	Anura	Centrolenidae	Espadarana	Espadarana durrellorum	E	LC		51	51	100	Si	63504.3	63502	112019	31658	9222	2612	109407	14390	290	111729	0.0823253	0.0233175	0.976683	0.12846	0.00258885	0.997411	166173	272337	36456	9479	156694	80292	1878	164295	0.219386	0.057043	0.942957	0.483183	0.0113015	0.988699	6.90818e-05	0.727319	0.72725	0.299648	0.494294	0.265518	88.6099	0.0071176
158	Anura	Centrolenidae	Espadarana	Espadarana prosoblepon	NE	LC		517	368	71.1799	Si	1.15495e+06	91398.2	99586	40803	3803	31464	68122	4585	43408	56178	0.0381881	0.315948	0.684052	0.0460406	0.435885	0.564115	473197	1150247	21715	199600	273597	24891	231124	242073	0.04589	0.421812	0.578188	0.0526018	0.488431	0.511569	0.00258201	0.839697	0.837115	0.314502	0.446266	0.241068	76.6509	0.0652457
159	Anura	Dendrobatidae	Excidobates	Excidobates captivus	NE	EN	A3ceB1a(≤5)b(iii)b(iv)	6	6	100	No	0.674061	0.674061	NA	NA	NA	NA	NA	NA	NA	NA	NA	NA	NA	NA	NA	NA	NA	NA	NA	NA	NA	NA	NA	NA	NA	NA	NA	NA	NA	NA	0.0303342	0.861346	0.831012	0.282297	0.0388058	0.384674	136.266	0.0384951
160	Anura	Dendrobatidae	Excidobates	Excidobates condor	E	EN	B1a(≤5)b(i)b(iii)b(iv)	11	9	81.8182	Si	594.676	447.887	23843	33992	NA	6691	17152	NA	6710	17133	NA	0.280627	0.719373	NA	0.281424	0.718576	27391	91079	NA	8766	18625	NA	9038	18353	NA	0.320032	0.679968	NA	0.329962	0.670038	0.00645489	0.0154917	0.00903684	0.00846307	0.00645489	0.00398487	47.0854	0.00645489
161	Anura	Hemiphractidae	Gastrotheca	Gastrotheca andaquiensis	NE	EN	B1a(≤10)b(iii)b(v)c(iii)	15	10	66.6667	Si	42274	6618.18	45983	106177	877	10587	35396	109	15058	30925	0.0190723	0.230237	0.769763	0.00237044	0.327469	0.672531	103884	8967170	5783	35586	68298	2493	45860	58024	0.0556679	0.342555	0.657445	0.0239979	0.441454	0.558546	0	0.632383	0.632383	0.213408	0.0943311	0.251649	117.919	0.0529143
162	Anura	Hemiphractidae	Gastrotheca	Gastrotheca angustifrons	NE	EN	B1a(≤5)	4	3	75	No	25.9998	4.25121	NA	NA	NA	NA	NA	NA	NA	NA	NA	NA	NA	NA	NA	NA	NA	NA	NA	NA	NA	NA	NA	NA	NA	NA	NA	NA	NA	NA	0.0515833	0.522505	0.470922	0.217363	0.0780007	0.264591	121.728	0.064792
163	Anura	Hemiphractidae	Gastrotheca	Gastrotheca cornuta	NE	VU	B1a(≤10)b(iii)	18	9	50	Si	542109	8508.26	38616	86663	7857	695	37921	18534	386	38230	0.203465	0.0179977	0.982002	0.479956	0.00999586	0.990004	101456	347795	12504	27496	73960	25148	29369	72087	0.123246	0.271014	0.728986	0.247871	0.289475	0.710525	0.0441065	0.576046	0.53194	0.345782	0.493349	0.220373	63.7319	0.165727
164	Anura	Hemiphractidae	Gastrotheca	Gastrotheca cuencana	E	EN	A3cB1a(≤5)b(iii)b(iv)	14	14	100	Si	883.662	883.756	1652	35071	149	1003	649	149	825	827	0.0901937	0.607143	0.392857	0.0901937	0.499395	0.500605	1652	40139	149	1003	649	149	825	827	0.0901937	0.607143	0.392857	0.0901937	0.499395	0.500605	0.0918308	0.749529	0.657698	0.369232	0.385195	0.153672	41.6193	0.270926
165	Anura	Hemiphractidae	Gastrotheca	Gastrotheca dendronastes	NE	CR	B1a(1)b(iii)	1	1	100	No	< 3 ptos	< 3 ptos	NA	NA	NA	NA	NA	NA	NA	NA	NA	NA	NA	NA	NA	NA	NA	NA	NA	NA	NA	NA	NA	NA	NA	NA	NA	NA	NA	NA	0.51976	0.51976	0	0.51976	0.51976	NA	NA	0.51976
166	Anura	Hemiphractidae	Gastrotheca	Gastrotheca elicioi	E	EN	B1a(≤5)b(iii)b(iv)	37	37	100	Si	109.936	109.878	2893	21506	1100	103	2790	1017	91	2802	0.380228	0.0356032	0.964397	0.351538	0.0314552	0.968545	3193	54906	1100	393	2800	1017	391	2802	0.344504	0.123082	0.876918	0.318509	0.122455	0.877545	0.0326592	0.87156	0.838901	0.483302	0.501954	0.216725	44.8425	0.381449
167	Anura	Hemiphractidae	Gastrotheca	Gastrotheca espeletia	NE	EN	A3cB1b(iii)c(i)c(iii)	21	20	95.2381	Si	3543.51	1525.66	4013	70668	296	2385	1628	382	2120	1893	0.0737603	0.594318	0.405682	0.0951906	0.528283	0.471717	6964	169871	347	4756	2208	418	4800	2164	0.0498277	0.682941	0.317059	0.060023	0.689259	0.310741	0.0154917	0.604101	0.58861	0.209539	0.105131	0.195671	93.3814	0.0929502
168	Anura	Hemiphractidae	Gastrotheca	Gastrotheca guentheri	NE	CR	A2cB1a(≤10)b(iii)c(i)c(iii)	10	10	100	Si	732.618	732.322	20740	112061	2632	3520	17220	2577	3576	17164	0.126905	0.16972	0.83028	0.124253	0.17242	0.82758	33494	1292725	3488	9205	24289	3054	10346	23148	0.104138	0.274825	0.725175	0.0911805	0.308891	0.691109	0.0680533	0.747212	0.679159	0.376305	0.346026	0.274406	72.9212	0.165727
169	Anura	Hemiphractidae	Gastrotheca	Gastrotheca litonedis	E	EN	B1a(≤5)b(iii)	8	8	100	Si	149.06	149.111	812	36032	28	368	444	2	458	354	0.0344828	0.453202	0.546798	0.00246305	0.564039	0.435961	812	41100	28	368	444	2	458	354	0.0344828	0.453202	0.546798	0.00246305	0.564039	0.435961	0.0755734	0.550316	0.474743	0.194453	0.14087	0.150999	77.6533	0.129959
170	Anura	Hemiphractidae	Gastrotheca	Gastrotheca lojana	NE	CR	B1a(1)b(iii)b(iv)	6	6	100	No	0.0344299	0.0344299	NA	NA	NA	NA	NA	NA	NA	NA	NA	NA	NA	NA	NA	NA	NA	NA	NA	NA	NA	NA	NA	NA	NA	NA	NA	NA	NA	NA	0.0938876	0.290712	0.196825	0.210581	0.231955	0.07398	35.1314	0.171174
171	Anura	Hemiphractidae	Gastrotheca	Gastrotheca longipes	NE	NT		24	21	87.5	Si	71650.3	39319.4	66034	66446	20419	1823	64211	24635	1463	64571	0.309219	0.027607	0.972393	0.373065	0.0221553	0.977845	122356	307861	44749	11169	111187	134813	2957	119399	0.365728	0.0912828	0.908717	1.10181	0.0241672	0.975833	0.0167827	0.55229	0.535508	0.222623	0.0365003	0.240852	108.189	0.0234659
172	Anura	Hemiphractidae	Gastrotheca	Gastrotheca orophylax	NE	NT	B1b(iii)	23	21	91.3043	Si	7241.6	4452.51	19920	54178	879	5973	13947	862	3600	16320	0.0441265	0.299849	0.700151	0.0432731	0.180723	0.819277	29587	146458	1137	11485	18102	1407	9048	20539	0.038429	0.388177	0.611823	0.0475547	0.30581	0.69419	0.0154917	0.652842	0.63735	0.362287	0.335674	0.248983	68.7255	0.113863
173	Anura	Hemiphractidae	Gastrotheca	Gastrotheca plumbea	E	NT	B1b(iii)	28	28	100	No	96.9394	96.9394	NA	NA	NA	NA	NA	NA	NA	NA	NA	NA	NA	NA	NA	NA	NA	NA	NA	NA	NA	NA	NA	NA	NA	NA	NA	NA	NA	NA	0	0.630993	0.630993	0.367146	0.491089	0.209982	57.1931	0.177527
174	Anura	Hemiphractidae	Gastrotheca	Gastrotheca pseustes	E	LC		270	270	100	Si	48594.4	48592.7	43466	93863	19	14158	29308	56	15575	27891	0.000437123	0.325726	0.674274	0.00128836	0.358326	0.641674	48703	229599	19	17816	30887	56	19663	29040	0.00039012	0.365809	0.634191	0.00114983	0.403733	0.596267	0.0154917	0.807832	0.79234	0.235786	0.173182	0.173271	73.4865	0.097677
175	Anura	Hemiphractidae	Gastrotheca	Gastrotheca psychrophila	E	CR	A2cB1a(≤5)b(i)b(iii)c(i)c(iii)c(iv)	4	4	100	No	0.0012713	0.0012713	NA	NA	NA	NA	NA	NA	NA	NA	NA	NA	NA	NA	NA	NA	NA	NA	NA	NA	NA	NA	NA	NA	NA	NA	NA	NA	NA	NA	0.0733646	0.539773	0.466408	0.412743	0.518918	0.226469	54.8691	0.406508
176	Anura	Hemiphractidae	Gastrotheca	Gastrotheca riobambae	E	NT	A2d	158	158	100	Si	31647.8	31648.9	14158	121185	90	2596	11562	NA	2873	11285	0.00635683	0.183359	0.816641	NA	0.202924	0.797076	14745	3508696	1717	2854	11891	810	3399	11346	0.116446	0.193557	0.806443	0.0549339	0.230519	0.769481	0.0121292	0.898028	0.885899	0.304664	0.284712	0.164761	54.0797	0.17519
177	Anura	Hemiphractidae	Gastrotheca	Gastrotheca testudinea	NE	NT	B1b(iii)	33	24	72.7273	Si	655898	24511.2	67652	83165	2220	14196	53456	2320	19439	48213	0.032815	0.209839	0.790161	0.0342931	0.287338	0.712662	252771	6767384	16393	91148	161623	16709	115327	137444	0.0648532	0.360595	0.639405	0.0661033	0.456251	0.543749	0.0154917	0.898028	0.882536	0.300412	0.313235	0.257889	85.8451	0.0643965
178	Anura	Hemiphractidae	Gastrotheca	Gastrotheca turnerorum	E	EN	B1a(≤5)b(iii)b(iv)	4	4	100	No	0.0534316	0.0534316	NA	NA	NA	NA	NA	NA	NA	NA	NA	NA	NA	NA	NA	NA	NA	NA	NA	NA	NA	NA	NA	NA	NA	NA	NA	NA	NA	NA	0.0606758	0.0748688	0.014193	0.065781	0.0637896	0.00673236	10.2345	0.0606758
179	Anura	Hemiphractidae	Gastrotheca	Gastrotheca weinlandii	NE	CR	A2cB1a(≤10)b(i)c(i)c(iii)c(iv)	9	8	88.8889	Si	19367.5	3371.99	37970	114213	883	10855	27115	374	13147	24823	0.0232552	0.285884	0.714116	0.00984988	0.346247	0.653753	83902	1966020	6022	26670	57232	4673	38023	45879	0.0717742	0.317871	0.682129	0.0556959	0.453183	0.546817	0.0200101	0.486463	0.466453	0.126314	0.0967093	0.149822	118.611	0.0524458
180	Anura	Hemiphractidae	Gastrotheca	Gastrotheca yacuri	E	EN	B1a(≤5)b(iii)b(iv)	2	2	100	No	< 3 ptos	< 3 ptos	NA	NA	NA	NA	NA	NA	NA	NA	NA	NA	NA	NA	NA	NA	NA	NA	NA	NA	NA	NA	NA	NA	NA	NA	NA	NA	NA	NA	0.0606758	0.564055	0.50338	0.312366	0.312366	0.355943	113.951	0.186521
181	Anura	Microhylidae	Hamptophryne	Hamptophryne boliviana	NE	LC		109	36	33.0275	Si	3.92965e+06	48854.8	109313	39825	3899	16982	92331	4646	27119	82194	0.0356682	0.155352	0.844648	0.0425018	0.248086	0.751914	2963068	4221929	541278	2023796	939272	1033593	1929694	1033374	0.182675	0.683007	0.316993	0.348825	0.651249	0.348751	0.0103521	0.673016	0.662664	0.279632	0.22768	0.236003	84.3975	0.0241209
182	Anura	Hemiphractidae	Hemiphractus	Hemiphractus bubalus	NE	NT		33	29	87.8788	Si	63199	54629.1	62736	88936	1394	20620	42116	1862	23782	38954	0.0222201	0.328679	0.671321	0.0296799	0.379081	0.620919	133183	725227	1440	74432	58751	1908	81765	51418	0.0108122	0.55887	0.44113	0.0143262	0.61393	0.38607	0.00903684	0.636119	0.627083	0.267701	0.117487	0.235744	88.0623	0.0479807
183	Anura	Hemiphractidae	Hemiphractus	Hemiphractus fasciatus	NE	CR	A2cB1a(≤5)c(iii)c(iv)	3	3	100	No	0.907885	0.907885	NA	NA	NA	NA	NA	NA	NA	NA	NA	NA	NA	NA	NA	NA	NA	NA	NA	NA	NA	NA	NA	NA	NA	NA	NA	NA	NA	NA	0.0368567	0.576046	0.53919	0.259543	0.165727	0.281571	108.487	0.101292
184	Anura	Hemiphractidae	Hemiphractus	Hemiphractus helioi	NE	CR	A2cB1a(≤5)c(iii)c(iv)	10	2	20	Si	294060	0	101816	51215	6	32069	69747	NA	42702	59114	5.89298e-05	0.31497	0.68503	NA	0.419404	0.580596	433998	6594298	8270	194256	239742	6195	230862	203136	0.0190554	0.447597	0.552403	0.0142743	0.531943	0.468057	0.36779	0.373214	0.00542396	0.370502	0.370502	0.00383532	1.03517	0.369146
185	Anura	Hemiphractidae	Hemiphractus	Hemiphractus proboscideus	NE	NT		18	16	88.8889	Si	49165.2	28951.5	63923	72044	17099	2987	60936	21638	947	62976	0.267494	0.0467281	0.953272	0.338501	0.0148147	0.985185	94421	1014529	30539	8743	85678	149284	1488	92933	0.323434	0.0925959	0.907404	1.58105	0.0157592	0.984241	0.0109085	0.586675	0.575767	0.28776	0.27762	0.253854	88.2173	0.0286159
186	Anura	Hemiphractidae	Hemiphractus	Hemiphractus scutatus	NE	LC		45	34	75.5556	Si	400500	46577.4	95270	53821	3975	3020	92250	5740	3134	92136	0.0417235	0.0316994	0.968301	0.0602498	0.032896	0.967104	263834	1767595	24515	57885	205949	68611	18883	244951	0.0929183	0.219399	0.780601	0.260054	0.0715715	0.928428	0	0.588154	0.588154	0.198324	0.0367118	0.241541	121.791	0.017558
187	Anura	Centrolenidae	Hyalinobatrachium	Hyalinobatrachium adespinosai	E	DD		1	1	100	No	< 3 ptos	< 3 ptos	NA	NA	NA	NA	NA	NA	NA	NA	NA	NA	NA	NA	NA	NA	NA	NA	NA	NA	NA	NA	NA	NA	NA	NA	NA	NA	NA	NA	0.0139129	0.0139129	0	0.0139129	0.0139129	NA	NA	0.0139129
188	Anura	Centrolenidae	Hyalinobatrachium	Hyalinobatrachium aureoguttatum	NE	EN	A3cB1b(iii)	48	19	39.5833	Si	237433	8516.84	13019	121069	1345	2306	10713	1413	4268	8751	0.103311	0.177126	0.822874	0.108534	0.327829	0.672171	301403	330822	90129	2513	298890	67847	5150	296253	0.299032	0.00833767	0.991662	0.225104	0.0170868	0.982913	0.00258201	0.715357	0.712775	0.331341	0.502016	0.256126	77.2998	0.0568373
189	Anura	Centrolenidae	Hyalinobatrachium	Hyalinobatrachium chirripoi	NE	EN	B1FRAGb(iii)	19	10	52.6316	Si	589764	4728.08	12825	119745	2863	2166	10659	3735	4240	8585	0.223236	0.168889	0.831111	0.291228	0.330604	0.669396	237694	995122	96891	17896	219798	62060	29609	208085	0.407629	0.0752901	0.92471	0.261092	0.124568	0.875432	0.00258201	0.715357	0.712775	0.294175	0.324095	0.288359	98.0229	0.00297005
190	Anura	Centrolenidae	Hyalinobatrachium	Hyalinobatrachium tatayoi	NE	LC		332	57	17.1687	Si	3.03172e+06	49417.5	76624	55536	3273	11863	64761	4900	11671	64953	0.0427151	0.154821	0.845179	0.0639486	0.152315	0.847685	879267	2927879	24704	341113	538154	25729	408369	470898	0.0280961	0.387952	0.612048	0.0292619	0.464443	0.535557	0.00258201	0.839697	0.837115	0.355889	0.504738	0.26003	73.0649	0.0694312
191	Anura	Centrolenidae	Hyalinobatrachium	Hyalinobatrachium iaspidiense	NE	NT	B1a(≤10)	19	3	15.7895	Si	1.02119e+06	1431.12	24701	125679	2657	4524	20177	2710	8741	15960	0.107566	0.18315	0.81685	0.109712	0.353872	0.646128	703397	5552836	1470042	308980	394417	2130094	308123	395274	2.08992	0.439268	0.560732	3.0283	0.43805	0.56195	0.0360174	0.586262	0.550245	0.23327	0.0775314	0.306404	131.351	0.0567744
192	Anura	Centrolenidae	Hyalinobatrachium	Hyalinobatrachium munozorum	NE	LC		26	11	42.3077	Si	1.24428e+06	50267.2	153610	809	NA	4695	148915	NA	7404	146206	NA	0.0305644	0.969436	NA	0.0482	0.9518	4798422	4482770	19132	3149574	1648848	22926	3498666	1299756	0.00398714	0.656377	0.343623	0.00477782	0.729128	0.270872	0	0.862323	0.862323	0.343195	0.441978	0.282861	82.42	0.0457057
193	Anura	Centrolenidae	Hyalinobatrachium	Hyalinobatrachium pellucidum	NE	VU	B1FRAGb(iii)	27	22	81.4815	Si	101509	13136.6	60678	71651	20737	13288	47390	5220	20874	39804	0.341755	0.218992	0.781008	0.0860279	0.344013	0.655987	221121	1988067	57658	65810	155311	34356	98682	122439	0.260753	0.29762	0.70238	0.155372	0.446281	0.553719	0	0.569294	0.569294	0.244143	0.121544	0.224713	92.0413	0.0977927
194	Anura	Centrolenidae	Hyalinobatrachium	Hyalinobatrachium ruedai	NE	NT	B1a(≤5)	3	3	100	No	0.783972	0.783972	NA	NA	NA	NA	NA	NA	NA	NA	NA	NA	NA	NA	NA	NA	NA	NA	NA	NA	NA	NA	NA	NA	NA	NA	NA	NA	NA	NA	0.519876	0.919345	0.39947	0.653995	0.522765	0.229804	35.1385	0.52132
195	Anura	Centrolenidae	Hyalinobatrachium	Hyalinobatrachium valerioi	NE	EN	A2ce	60	26	43.3333	Si	743649	27350	28952	99596	6885	107	28845	18927	NA	28952	0.237807	0.00369577	0.996304	0.653737	NA	1	257320	540457	41201	28125	229195	58316	27590	229730	0.160116	0.1093	0.8907	0.226628	0.107221	0.892779	0.0382817	0.839697	0.801416	0.351724	0.306437	0.261862	74.4511	0.0995438
196	Anura	Centrolenidae	Hyalinobatrachium	Hyalinobatrachium yaku	E	DD	B1a(≤5)	4	4	100	No	13.6811	13.6811	NA	NA	NA	NA	NA	NA	NA	NA	NA	NA	NA	NA	NA	NA	NA	NA	NA	NA	NA	NA	NA	NA	NA	NA	NA	NA	NA	NA	0.0167827	0.592976	0.576194	0.305713	0.306547	0.2964	96.9537	0.0684619
197	Anura	Hylidae	Hyloscirtus	Hyloscirtus albopunctulatus	NE	NT		17	17	100	Si	8202.82	8201.53	16112	117397	19390	483	15629	17292	177	15935	1.20345	0.0299777	0.970022	1.07324	0.0109856	0.989014	19500	434395	21071	483	19017	17921	838	18662	1.08056	0.0247692	0.975231	0.919026	0.0429744	0.957026	0	0.586675	0.586675	0.238523	0.0853525	0.239521	100.418	0.0348068
198	Anura	Hylidae	Hyloscirtus	Hyloscirtus alytolylax	NE	NT		205	203	99.0244	Si	65409.7	44099.3	60145	60741	14547	4720	55425	16692	6569	53576	0.241865	0.078477	0.921523	0.277529	0.109219	0.890781	78305	166117	22347	6180	72125	28394	7357	70948	0.285384	0.0789222	0.921078	0.362608	0.0939531	0.906047	0.00258201	0.747251	0.744669	0.390006	0.520876	0.223014	57.1822	0.101584
199	Anura	Hylidae	Hyloscirtus	Hyloscirtus condor	E	NT	B1a(≤10)	6	6	100	No	0.00661209	0.00661209	NA	NA	NA	NA	NA	NA	NA	NA	NA	NA	NA	NA	NA	NA	NA	NA	NA	NA	NA	NA	NA	NA	NA	NA	NA	NA	NA	NA	0.0154917	0.0219466	0.00645489	0.0165675	0.0154917	0.0026352	15.9058	0.0154917
200	Anura	Hylidae	Hyloscirtus	Hyloscirtus criptico	E	EN	B1FRAGb(iii)	11	11	100	Si	459.384	460.154	8994	125295	1144	1831	7163	451	1493	7501	0.127196	0.20358	0.79642	0.0501445	0.166	0.834	9351	256263	1155	2120	7231	460	1774	7577	0.123516	0.226714	0.773286	0.0491926	0.189712	0.810288	0.0862636	0.58592	0.499657	0.394184	0.493204	0.190469	48.32	0.184928
201	Anura	Hylidae	Hyloscirtus	Hyloscirtus hillisi	E	CR	A3c	3	3	100	No	3.50658e-05	3.50658e-05	NA	NA	NA	NA	NA	NA	NA	NA	NA	NA	NA	NA	NA	NA	NA	NA	NA	NA	NA	NA	NA	NA	NA	NA	NA	NA	NA	NA	0.00645489	0.00645489	0	0.00645489	0.00645489	0	0	0.00645489
202	Anura	Hylidae	Hyloscirtus	Hyloscirtus larinopygion	NE	EN	A3cB1b(iii)	12	12	100	Si	190.386	189.919	7428	127412	593	1841	5587	239	1733	5695	0.0798331	0.247846	0.752154	0.0321756	0.233306	0.766694	7431	258733	605	1844	5587	239	1736	5695	0.0814157	0.24815	0.75185	0.0321626	0.233616	0.766384	0.0697127	0.58592	0.516208	0.393525	0.539025	0.229945	58.4321	0.104472
203	Anura	Hylidae	Hyloscirtus	Hyloscirtus lindae	NE	NT	B1b(iii)	13	13	100	Si	13864.6	13869.7	54576	98321	2	9573	45003	NA	13123	41453	3.66461e-05	0.175407	0.824593	NA	0.240454	0.759546	63903	411061	2	11641	52262	NA	15944	47959	3.12974e-05	0.182167	0.817833	NA	0.249503	0.750497	0.0342031	0.57902	0.544817	0.316345	0.411397	0.229853	72.6591	0.100289
204	Anura	Hylidae	Hyloscirtus	Hyloscirtus mashpi	E	EN	B1a(≤10)b(iii)	10	10	100	Si	293.081	292.668	7766	118638	4262	266	7500	4027	1610	6156	0.548802	0.0342519	0.965748	0.518542	0.207314	0.792686	8003	190769	4297	266	7737	4063	1621	6382	0.536924	0.0332375	0.966762	0.507685	0.202549	0.797451	0.00258201	0.446442	0.44386	0.14386	0.0206654	0.208554	144.971	0.0157014
205	Anura	Hylidae	Hyloscirtus	Hyloscirtus pacha	E	EN	A3cB1FRAGa(≤10)	8	8	100	Si	84.545	84.433	17941	39894	NA	1915	16026	370	333	17608	NA	0.106739	0.893261	0.0206232	0.0185608	0.981439	24297	94173	NA	2918	21379	370	657	23640	NA	0.120097	0.879903	0.0152282	0.0270404	0.97296	0.0154917	0.0989299	0.0834382	0.055662	0.0565109	0.0229328	41.2001	0.0484116
206	Anura	Hylidae	Hyloscirtus	Hyloscirtus palmeri	NE	VU	A3cB1FRAGb(iii)	33	26	78.7879	Si	36945.3	10357.8	35989	91948	7496	2353	33636	12941	255	35734	0.208286	0.0653811	0.934619	0.359582	0.0070855	0.992915	144605	515779	61970	26635	117970	53282	31811	112794	0.428547	0.184191	0.815809	0.368466	0.219985	0.780015	0.00258201	0.606304	0.603722	0.265593	0.0930026	0.264296	99.5118	0.00258201
207	Anura	Hylidae	Hyloscirtus	Hyloscirtus pantostictus	NE	EN	A3cB1FRAGb(iii)	19	19	100	Si	251.967	251.126	2299	4751	104	972	1327	97	623	1676	0.0452371	0.422793	0.577207	0.0421923	0.270987	0.729013	4548	104696	115	2869	1679	111	2444	2104	0.0252858	0.630827	0.369173	0.0244063	0.537379	0.462621	0.060185	0.663043	0.602858	0.45734	0.542455	0.231489	50.6164	0.216487
208	Anura	Hylidae	Hyloscirtus	Hyloscirtus phyllognathus	NE	NT	B1b(iii)	210	165	78.5714	Si	1.04592e+06	36935.7	66413	81206	5418	28434	37979	7616	30536	35877	0.0815804	0.428139	0.571861	0.114676	0.459789	0.540211	425883	8607197	38642	245761	180122	46398	283442	142441	0.0907338	0.577062	0.422938	0.108945	0.66554	0.33446	0	0.723769	0.723769	0.298491	0.459491	0.243153	81.461	0.0371221
209	Anura	Hylidae	Hyloscirtus	Hyloscirtus princecharlesi	E	CR	A3cB1FRAGa(≤5)b(iii)	5	5	100	No	0.0429107	0.0429107	NA	NA	NA	NA	NA	NA	NA	NA	NA	NA	NA	NA	NA	NA	NA	NA	NA	NA	NA	NA	NA	NA	NA	NA	NA	NA	NA	NA	0.187923	0.530025	0.342103	0.439475	0.493204	0.141538	32.2062	0.490511
210	Anura	Hylidae	Hyloscirtus	Hyloscirtus psarolaimus	NE	VU	A3cB1FRAGb(iii)	22	22	100	Si	18264.4	18262.4	22213	130686	NA	11064	11149	1	9991	12222	NA	0.498087	0.501913	4.50187e-05	0.449782	0.550218	23419	451547	NA	12248	11171	1	11183	12236	NA	0.522994	0.477006	4.27004e-05	0.477518	0.522482	0	0.679956	0.679956	0.306687	0.312144	0.273813	89.281	0.00855078
211	Anura	Hylidae	Hyloscirtus	Hyloscirtus ptychodactylus	E	CR	B1a(≤5)b(iii)	5	5	100	Si	74.323	74.183	1493	65900	430	10	1483	473	11	1482	0.288011	0.00669792	0.993302	0.316812	0.00736772	0.992632	1493	65900	430	10	1483	473	11	1482	0.288011	0.00669792	0.993302	0.316812	0.00736772	0.992632	0.165727	0.635526	0.469799	0.513786	0.569357	0.197109	38.3641	0.569357
212	Anura	Hylidae	Hyloscirtus	Hyloscirtus staufferorum	E	NT	B1b(iii)	11	11	100	Si	1640.9	1640.45	2593	92575	71	445	2148	148	206	2387	0.0273814	0.171616	0.828384	0.0570767	0.0794447	0.920555	2593	528445	71	445	2148	148	206	2387	0.0273814	0.171616	0.828384	0.0570767	0.0794447	0.920555	0	0.534782	0.534782	0.274444	0.339665	0.248874	90.6827	0.034207
213	Anura	Hylidae	Hyloscirtus	Hyloscirtus tapichalaca	E	EN	B1FRAGa(≤10)b(iii)D2	8	8	100	Si	24.056	24.13	4821	18483	2195	70	4751	901	637	4184	0.4553	0.0145198	0.98548	0.186891	0.13213	0.86787	12775	39006	7418	102	12673	4793	1350	11425	0.580665	0.00798434	0.992016	0.375186	0.105675	0.894325	0.0606758	0.561608	0.500933	0.42069	0.528105	0.215156	51.1436	0.400921
214	Anura	Hylidae	Hyloscirtus	Hyloscirtus tigrinus	NE	EN	B1a(≤5)b(iii)	5	5	100	No	0.365945	0.365945	NA	NA	NA	NA	NA	NA	NA	NA	NA	NA	NA	NA	NA	NA	NA	NA	NA	NA	NA	NA	NA	NA	NA	NA	NA	NA	NA	NA	0.0296924	0.663043	0.63335	0.503688	0.643993	0.269992	53.603	0.533262
215	Anura	Hylidae	Hyloscirtus	Hyloscirtus torrenticola	NE	EN	B1FRAGa(≤5)b(iii)	5	5	100	No	1.25686	1.25686	NA	NA	NA	NA	NA	NA	NA	NA	NA	NA	NA	NA	NA	NA	NA	NA	NA	NA	NA	NA	NA	NA	NA	NA	NA	NA	NA	NA	0.0529143	0.548293	0.495379	0.166929	0.0867478	0.213991	128.193	0.0535319
216	Anura	Dendrobatidae	Hyloxalus	Hyloxalus anthracinus	E	CR	A2ce	16	16	100	Si	6999.75	7000.01	24884	104256	1054	8524	16360	456	7400	17484	0.0423565	0.342549	0.657451	0.018325	0.29738	0.70262	25572	142253	1137	9113	16459	472	8079	17493	0.0444627	0.356366	0.643634	0.0184577	0.315931	0.684069	0.00964129	0.595604	0.585962	0.205041	0.0973282	0.209812	102.327	0.0606758
217	Anura	Dendrobatidae	Hyloxalus	Hyloxalus awa	E	NT		137	137	100	Si	31242.6	31245.1	25055	109223	1155	13333	11722	1181	10842	14213	0.0460986	0.532149	0.467851	0.0471363	0.432728	0.567272	29724	234106	2939	16251	13473	3404	13799	15925	0.0988763	0.54673	0.45327	0.11452	0.464238	0.535762	0.00258201	0.831298	0.828716	0.289772	0.263649	0.243701	84.1011	0.0304425
218	Anura	Dendrobatidae	Hyloxalus	Hyloxalus bocagei	E	CR	A2ce	5	5	100	No	0.122767	0.122767	NA	NA	NA	NA	NA	NA	NA	NA	NA	NA	NA	NA	NA	NA	NA	NA	NA	NA	NA	NA	NA	NA	NA	NA	NA	NA	NA	NA	0.526209	0.578998	0.0527886	0.559745	0.558289	0.0214	3.82317	0.557356
219	Anura	Dendrobatidae	Hyloxalus	Hyloxalus breviquartus	NE	EN	B1a(1)b(iii)	2	2	100	No	< 3 ptos	< 3 ptos	NA	NA	NA	NA	NA	NA	NA	NA	NA	NA	NA	NA	NA	NA	NA	NA	NA	NA	NA	NA	NA	NA	NA	NA	NA	NA	NA	NA	0.123212	0.554826	0.431613	0.339019	0.339019	0.305197	90.0235	0.231116
220	Anura	Dendrobatidae	Hyloxalus	Hyloxalus cevallosi	E	NT		54	50	92.5926	Si	26252.1	24250.7	22721	119631	10547	14227	8494	11860	16415	6306	0.464196	0.626161	0.373839	0.521984	0.722459	0.277541	31753	430534	12679	18690	13063	13811	22128	9625	0.399301	0.588606	0.411394	0.434951	0.696879	0.303121	0.0167827	0.592319	0.575536	0.312216	0.481174	0.242481	77.6645	0.0398266
221	Anura	Dendrobatidae	Hyloxalus	Hyloxalus delatorreae	E	CR	B1a(1)b(i)b(ii)b(iii)b(iv)b(v)B2a(1)b(i)b(ii)b(iii)b(iv)b(v)C1a(i)a(ii)	10	10	100	Si	136.517	136.318	12372	120556	2505	1933	10439	1472	1626	10746	0.202473	0.15624	0.84376	0.118978	0.131426	0.868574	14119	249592	3058	2644	11475	1834	2368	11751	0.216588	0.187265	0.812735	0.129896	0.167717	0.832283	0.0606758	0.585794	0.525118	0.279993	0.15158	0.237765	84.9181	0.0750624
222	Anura	Dendrobatidae	Hyloxalus	Hyloxalus elachyhistus	NE	EN	A2acdB1a(1)b(i)b(iii)b(iv)	34	34	100	Si	11895.1	11894.8	14355	116356	4722	174	14181	4245	1297	13058	0.328945	0.0121212	0.987879	0.295716	0.0903518	0.909648	44466	775312	19200	4831	39635	24238	3243	41223	0.431791	0.108645	0.891355	0.545091	0.0729321	0.927068	0.0231566	0.648291	0.625134	0.353153	0.389882	0.185441	52.5103	0.166056
223	Anura	Dendrobatidae	Hyloxalus	Hyloxalus exasperatus	E	CR	A2adC2a(i)b	4	4	100	No	26.0171	26.0171	NA	NA	NA	NA	NA	NA	NA	NA	NA	NA	NA	NA	NA	NA	NA	NA	NA	NA	NA	NA	NA	NA	NA	NA	NA	NA	NA	NA	0.0167827	0.528564	0.511781	0.173832	0.0749899	0.238202	137.03	0.0532941
224	Anura	Dendrobatidae	Hyloxalus	Hyloxalus fallax	E	CR	A2adC2a(i)b	2	2	100	No	< 3 ptos	< 3 ptos	NA	NA	NA	NA	NA	NA	NA	NA	NA	NA	NA	NA	NA	NA	NA	NA	NA	NA	NA	NA	NA	NA	NA	NA	NA	NA	NA	NA	0.15626	0.594193	0.437933	0.375226	0.375226	0.309665	82.5277	0.265743
225	Anura	Dendrobatidae	Hyloxalus	Hyloxalus fuliginosus	E	EN	B1a(≤5)b(iii)	9	9	100	Si	1451.64	1450.62	25453	123469	4144	1680	23773	2635	2416	23037	0.16281	0.066004	0.933996	0.103524	0.09492	0.90508	35838	605846	7848	2884	32954	4574	4072	31766	0.218985	0.0804732	0.919527	0.12763	0.113622	0.886378	0.0200101	0.745029	0.725019	0.292906	0.115419	0.291825	99.6311	0.0367928
226	Anura	Dendrobatidae	Hyloxalus	Hyloxalus infraguttatus	E	VU	A3cd	275	274	99.6364	Si	76766.6	76768.2	52130	53341	6172	22133	29997	11966	25468	26662	0.118396	0.424573	0.575427	0.229542	0.488548	0.511452	53118	122289	8283	22186	30932	15471	25580	27538	0.155936	0.417674	0.582326	0.291257	0.481569	0.518431	0.0154917	0.853574	0.838082	0.352696	0.496166	0.233766	66.2798	0.0949671
227	Anura	Dendrobatidae	Hyloxalus	Hyloxalus italoi	E	NT		87	75	86.2069	Si	54398.1	33701.5	41372	111164	363	35833	5539	1283	31018	10354	0.00877405	0.866117	0.133883	0.0310113	0.749734	0.250266	53904	420469	593	47973	5931	44287	38358	15546	0.011001	0.889971	0.110029	0.82159	0.711598	0.288402	0.0167827	0.580065	0.563282	0.291958	0.45428	0.241294	82.6471	0.0280828
228	Anura	Dendrobatidae	Hyloxalus	Hyloxalus jacobuspetersi	E	CR	A2acB1a(≤10)b(iii)B2a(≤10)b(i)b(ii)b(iii)b(iv)b(v)	41	41	100	Si	16762.2	16760.1	26450	108923	60	6329	20121	2	8699	17751	0.00226843	0.239282	0.760718	7.56144e-05	0.328885	0.671115	32464	3491932	762	9486	22978	619	12742	19722	0.0234722	0.292201	0.707799	0.0190673	0.392496	0.607504	0.0197508	0.621067	0.601316	0.305591	0.198985	0.198947	65.1022	0.156723
229	Anura	Dendrobatidae	Hyloxalus	Hyloxalus lehmanni	NE	EN	B1a(≤10)b(iii)	40	16	40	No	1135.21	33.7007	NA	NA	NA	NA	NA	NA	NA	NA	NA	NA	NA	NA	NA	NA	NA	NA	NA	NA	NA	NA	NA	NA	NA	NA	NA	NA	NA	NA	0.0376933	0.747251	0.709558	0.353076	0.404964	0.258886	73.3229	0.0850466
230	Anura	Dendrobatidae	Hyloxalus	Hyloxalus maculosus	E	EN	B1a(≤5)b(iii)	15	15	100	Si	2859.75	2858.57	32817	99965	20284	6	32811	11372	521	32296	0.618094	0.000182832	0.999817	0.346528	0.0158759	0.984124	58408	567153	23971	13886	44522	12517	12611	45797	0.410406	0.237741	0.762259	0.214303	0.215912	0.784088	0.0733307	0.611863	0.538532	0.475181	0.531986	0.163866	34.485	0.474407
231	Anura	Dendrobatidae	Hyloxalus	Hyloxalus maquipucuna	E	CR	B1a(1)b(iii)	1	1	100	No	< 3 ptos	< 3 ptos	NA	NA	NA	NA	NA	NA	NA	NA	NA	NA	NA	NA	NA	NA	NA	NA	NA	NA	NA	NA	NA	NA	NA	NA	NA	NA	NA	NA	0.529278	0.529278	0	0.529278	0.529278	NA	NA	0.529278
232	Anura	Dendrobatidae	Hyloxalus	Hyloxalus marmoreoventris	E	CR	A2acB1a(1)b(iii)	2	2	100	No	< 3 ptos	< 3 ptos	NA	NA	NA	NA	NA	NA	NA	NA	NA	NA	NA	NA	NA	NA	NA	NA	NA	NA	NA	NA	NA	NA	NA	NA	NA	NA	NA	NA	0.504697	0.540175	0.0354785	0.522436	0.522436	0.0250871	4.80195	0.513566
233	Anura	Dendrobatidae	Hyloxalus	Hyloxalus mystax	E	EN	B1a(≤5)b(iii)	7	7	100	Si	1020	1019.85	21538	36296	1	4932	16606	185	1505	20033	4.64296e-05	0.228991	0.771009	0.00858947	0.0698765	0.930124	33104	85365	1	9405	23699	185	3950	29154	3.02078e-05	0.284105	0.715895	0.00558845	0.119321	0.880679	0.00645489	0.713044	0.70659	0.143735	0.00903684	0.26754	186.134	0.00645489
234	Anura	Dendrobatidae	Hyloxalus	Hyloxalus nexipus	NE	VU	B1a(≤10)b(iii)	54	42	77.7778	Si	17409.8	5043.17	16064	37903	3868	563	15501	4407	559	15505	0.240787	0.0350473	0.964953	0.27434	0.0347983	0.965202	41674	65206	11590	5960	35714	21632	1249	40425	0.278111	0.143015	0.856985	0.519077	0.0299707	0.970029	0	0.875628	0.875628	0.401258	0.487009	0.245084	61.0789	0.128141
235	Anura	Dendrobatidae	Hyloxalus	Hyloxalus peculiaris	E	VU	D2	1	1	100	No	< 3 ptos	< 3 ptos	NA	NA	NA	NA	NA	NA	NA	NA	NA	NA	NA	NA	NA	NA	NA	NA	NA	NA	NA	NA	NA	NA	NA	NA	NA	NA	NA	NA	0.00977951	0.00977951	0	0.00977951	0.00977951	NA	NA	0.00977951
236	Anura	Dendrobatidae	Hyloxalus	Hyloxalus pulchellus	NE	VU	B1a(≤10)b(iii)	47	44	93.617	Si	24051.5	10342.6	17801	55156	2020	4949	12852	3333	5633	12168	0.113477	0.278018	0.721982	0.187237	0.316443	0.683557	29396	145315	2471	9999	19397	3611	12434	16962	0.0840591	0.340148	0.659852	0.12284	0.422983	0.577017	0.00873131	0.878743	0.870012	0.355684	0.493056	0.26032	73.1885	0.0884036
237	Anura	Dendrobatidae	Hyloxalus	Hyloxalus pumilus	E	CR	B1a(1)b(iii)	1	1	100	No	< 3 ptos	< 3 ptos	NA	NA	NA	NA	NA	NA	NA	NA	NA	NA	NA	NA	NA	NA	NA	NA	NA	NA	NA	NA	NA	NA	NA	NA	NA	NA	NA	NA	0.0154917	0.0154917	0	0.0154917	0.0154917	NA	NA	0.0154917
238	Anura	Dendrobatidae	Hyloxalus	Hyloxalus sauli	E	NT	B1b(iii)	50	49	98	Si	37697.4	29559	NA	66766	48619	NA	37681	43584	14	37667	NA	NA	NA	NA	NA	NA	55997	651764	152089	278	55719	88826	6535	49462	2.71602	0.00496455	0.995035	1.58626	0.116703	0.883297	0.0167827	0.91401	0.897227	0.288118	0.345494	0.253216	87.886	0.0234958
239	Anura	Dendrobatidae	Hyloxalus	Hyloxalus shuar	E	VU	B1a(≤10)b(iii)	29	29	100	Si	14568.8	14572.2	10657	139424	2818	6210	4447	3003	5744	4913	0.264427	0.582716	0.417284	0.281787	0.538988	0.461012	13579	457141	4246	7999	5580	4763	7614	5965	0.312689	0.589071	0.410929	0.350762	0.560719	0.439281	0.00964129	0.552188	0.542547	0.251102	0.113277	0.232647	92.6504	0.0603641
240	Anura	Dendrobatidae	Hyloxalus	Hyloxalus toachi	E	VU	B1a(≤10)b(iii)	35	35	100	Si	11223.8	11225.1	17231	106743	403	5104	12127	243	11501	5730	0.0233881	0.29621	0.70379	0.0141025	0.66746	0.33254	29591	149248	8639	7974	21617	6378	15052	14539	0.291947	0.269474	0.730526	0.215539	0.508668	0.491332	0.000542283	0.586257	0.585714	0.369733	0.502088	0.214954	58.1376	0.114649
241	Anura	Dendrobatidae	Hyloxalus	Hyloxalus vertebralis	E	VU	B1a(≤10)b(iii)	104	104	100	Si	13499.3	13497.5	7057	126234	2142	1113	5944	1835	2350	4707	0.303528	0.157716	0.842284	0.260026	0.333003	0.666997	10688	825934	2356	3462	7226	1872	5063	5625	0.220434	0.323915	0.676085	0.17515	0.473709	0.526291	0.0163568	0.753798	0.737441	0.256303	0.175787	0.185083	72.2125	0.12285
242	Anura	Dendrobatidae	Hyloxalus	Hyloxalus yasuni	E	NT		57	57	100	Si	25883.9	25884.4	77951	7582	9706	3089	74862	7778	1537	76414	0.124514	0.0396275	0.960373	0.0997806	0.0197175	0.980282	107964	353179	69966	8800	99164	93784	2999	104965	0.648049	0.0815087	0.918491	0.86866	0.0277778	0.972222	0	0.677643	0.677643	0.259133	0.117487	0.255982	98.7841	0.0298843
243	Anura	Bufonidae	Incilius	Incilius coniferus	NE	LC		113	24	21.2389	Si	646488	3562.2	19849	95690	8838	646	19203	16769	2910	16939	0.445262	0.0325457	0.967454	0.844828	0.146607	0.853393	182793	980865	86758	8939	173854	72347	17667	165126	0.474624	0.0489023	0.951098	0.395786	0.0966503	0.90335	0	0.86628	0.86628	0.195991	0.0374628	0.25555	130.389	0.00258201
244	Anura	Leptodactylidae	Leptodactylus	Leptodactylus discodactylus	NE	LC		95	79	83.1579	Si	681935	74141.3	103767	44492	4778	35194	68573	5023	66650	37117	0.0460455	0.339164	0.660836	0.0484065	0.642304	0.357696	1221728	5796923	17915	1117814	103914	9155	1170566	51162	0.0146637	0.914945	0.0850549	0.00749348	0.958123	0.0418768	0	0.767832	0.767832	0.231162	0.0718577	0.242912	105.083	0.0234578
245	Anura	Leptodactylidae	Leptodactylus	Leptodactylus knudseni	NE	LC		65	22	33.8462	Si	3.30121e+06	63980.9	128244	20415	4378	1010	127234	5247	1071	127173	0.034138	0.00787561	0.992124	0.0409142	0.00835127	0.991649	2605614	4881340	239321	719479	1886135	463366	638831	1966783	0.0918482	0.276126	0.723874	0.177834	0.245175	0.754825	0.0167827	0.567679	0.550896	0.256579	0.12458	0.224262	87.4048	0.0602803
246	Anura	Leptodactylidae	Leptodactylus	Leptodactylus labrosus	NE	LC		221	215	97.2851	Si	101042	86902.1	NA	49256	18802	NA	67375	21948	NA	67375	NA	NA	NA	NA	NA	NA	NA	137119	46946	NA	82704	58073	NA	82704	NA	NA	NA	NA	NA	NA	NA	NA	NA	NA	NA	NA	NA	0.0347523
247	Anura	Leptodactylidae	Leptodactylus	Leptodactylus leptodactyloides	NE	LC		128	27	21.0938	Si	5.50303e+06	64498.9	115457	37056	1906	6618	108839	2158	3584	111873	0.0165083	0.05732	0.94268	0.0186909	0.0310419	0.968958	4690205	4841722	772621	785926	3904279	850250	1297866	3392339	0.164731	0.167568	0.832432	0.181282	0.276718	0.723282	0.00665468	0.585941	0.579286	0.324963	0.483898	0.251641	77.4368	0.0262392
248	Anura	Leptodactylidae	Leptodactylus	Leptodactylus melanonotus	NE	LC		1667	44	2.63947	Si	5.31179e+06	29109.9	NA	50233	12163	NA	70740	14412	NA	70740	NA	NA	NA	NA	NA	NA	1581521	1638732	541066	7258	1574263	716193	19051	1562470	0.342117	0.00458925	0.995411	0.452851	0.012046	0.987954	0	0.839697	0.839697	0.3372	0.406109	0.217987	64.6462	0.129103
249	Anura	Leptodactylidae	Leptodactylus	Leptodactylus mystaceus	NE	LC		105	53	50.4762	Si	7.36398e+06	60854.1	116097	35031	3291	274	115823	4014	344	115753	0.028347	0.0023601	0.99764	0.0345745	0.00296304	0.997037	3858041	4997420	444863	2056523	1801518	525598	2236764	1621277	0.115308	0.533049	0.466951	0.136234	0.579767	0.420233	0	0.567622	0.567622	0.237188	0.140754	0.214694	90.5164	0.0451841
250	Anura	Leptodactylidae	Leptodactylus	Leptodactylus pentadactylus	NE	NT		85	79	92.9412	Si	101903	82247.1	79803	70207	3056	16757	63046	4729	13213	66590	0.0382943	0.20998	0.79002	0.0592584	0.16557	0.83443	114826	513021	21685	30064	84762	78007	24932	89894	0.188851	0.261822	0.738178	0.67935	0.217129	0.782871	0	0.862323	0.862323	0.225299	0.048388	0.246811	109.548	0.0167827
251	Anura	Leptodactylidae	Leptodactylus	Leptodactylus peritoaktites	E	EN	B1a(≤5)b(iii)	4	4	100	No	1.76521	1.76521	NA	NA	NA	NA	NA	NA	NA	NA	NA	NA	NA	NA	NA	NA	NA	NA	NA	NA	NA	NA	NA	NA	NA	NA	NA	NA	NA	NA	0.14769	0.839697	0.692007	0.480295	0.466897	0.286236	59.5959	0.347272
252	Anura	Leptodactylidae	Leptodactylus	Leptodactylus petersii	NE	LC		35	13	37.1429	Si	1.49927e+06	37349.5	110464	38768	3805	15445	95019	2005	46837	63627	0.0344456	0.139819	0.860181	0.0181507	0.424002	0.575998	2030773	4974157	31636	1454712	576061	17277	1716261	314512	0.0155783	0.716334	0.283666	0.0085076	0.845127	0.154873	0	0.537608	0.537608	0.212967	0.0428604	0.245812	115.423	0.0234958
253	Anura	Leptodactylidae	Leptodactylus	Leptodactylus rhodomerus	NE	VU	B1a(≤10)b(iii)	36	9	25	No	1896.85	53.667	NA	NA	NA	NA	NA	NA	NA	NA	NA	NA	NA	NA	NA	NA	NA	NA	NA	NA	NA	NA	NA	NA	NA	NA	NA	NA	NA	NA	0.00258201	0.569671	0.567089	0.246561	0.0905775	0.257064	104.26	0.0187947
254	Anura	Leptodactylidae	Leptodactylus	Leptodactylus rhodomystax	NE	LC		169	49	28.9941	Si	5.33279e+06	61849.8	114003	38736	1680	191	113812	1556	689	113314	0.0147365	0.00167539	0.998325	0.0136488	0.0060437	0.993956	4985641	6574709	121028	2880667	2104974	125899	3468438	1517203	0.0242753	0.577793	0.422207	0.0252523	0.695685	0.304315	0	0.590827	0.590827	0.223077	0.0399866	0.242909	108.89	0.0232038
255	Anura	Leptodactylidae	Leptodactylus	Leptodactylus stenodema	NE	CR	A2c	9	5	55.5556	Si	51475.7	27955.8	109444	42247	1375	20527	88917	490	30523	78921	0.0125635	0.187557	0.812443	0.00447718	0.278891	0.721109	578620	1674693	13533	211738	366882	3951	254518	324102	0.0233884	0.365936	0.634064	0.00682832	0.439871	0.560129	0.00858027	0.55229	0.54371	0.222455	0.0167827	0.288246	129.575	0.0109085
256	Anura	Leptodactylidae	Leptodactylus	Leptodactylus ventrimaculatus	NE	LC		138	137	99.2754	Si	82690.9	82672.7	73483	49745	12205	1280	72203	19764	669	72814	0.166093	0.017419	0.982581	0.26896	0.00910415	0.990896	133428	215331	23451	4816	128612	32495	3123	130305	0.175758	0.0360944	0.963906	0.24354	0.0234059	0.976594	NA	NA	NA	NA	NA	NA	NA	0.135852
257	Anura	Leptodactylidae	Leptodactylus	Leptodactylus wagneri	NE	LC		329	299	90.8815	Si	794887	102739	105765	43600	3672	72128	33637	4850	76103	29662	0.0347185	0.681965	0.318035	0.0458564	0.719548	0.280452	206476	6823552	6538	149868	56608	7606	159475	47001	0.0316647	0.725837	0.274163	0.0368372	0.772366	0.227634	0	0.875628	0.875628	0.3205	0.445921	0.237753	74.1817	0.0474316
258	Anura	Dendrobatidae	Leucostethus	Leucostethus fugax	E	NT	A3c	16	13	81.25	Si	11256.6	5529.01	28599	123912	555	22857	5742	725	22927	5672	0.0194063	0.799224	0.200776	0.0253505	0.801671	0.198329	39403	609455	674	28820	10583	2683	29258	10145	0.0171053	0.731416	0.268584	0.0680913	0.742532	0.257468	0.0167827	0.57395	0.557168	0.401469	0.54008	0.229606	57.1915	0.302763
259	Anura	Leptodactylidae	Lithodytes	Lithodytes lineatus	NE	LC		383	243	63.4465	Si	6.31119e+06	91482.5	133082	19857	1480	1189	131893	1682	1282	131800	0.011121	0.00893434	0.991066	0.0126388	0.00963316	0.990367	3407663	8219325	54390	1885677	1521986	66140	1968408	1439255	0.0159611	0.553364	0.446636	0.0194092	0.577642	0.422358	0	0.84571	0.84571	0.253464	0.117487	0.241973	95.4663	0.0234958
260	Anura	Strabomantidae	Lynchius	Lynchius flavomaculatus	E	VU	B1a(≤5)b(iii)	17	17	100	Si	6600.56	6600.7	21283	39476	1612	6681	14602	2048	9756	11527	0.0757412	0.313913	0.686087	0.096227	0.458394	0.541606	30701	67117	3321	10482	20219	3477	15688	15013	0.108172	0.341422	0.658578	0.113254	0.510993	0.489007	0.00964129	0.586911	0.57727	0.258006	0.0989299	0.250322	97.0217	0.0603641
261	Anura	Strabomantidae	Lynchius	Lynchius megacephalus	E	VU	D2	1	1	100	No	< 3 ptos	< 3 ptos	NA	NA	NA	NA	NA	NA	NA	NA	NA	NA	NA	NA	NA	NA	NA	NA	NA	NA	NA	NA	NA	NA	NA	NA	NA	NA	NA	NA	0.516451	0.516451	0	0.516451	0.516451	NA	NA	0.516451
262	Anura	Strabomantidae	Lynchius	Lynchius parkeri	NE	VU	D2	10	9	90	Si	190.008	6.696	NA	25269	210	20	NA	20	20	NA	NA	NA	NA	NA	NA	NA	NA	58422	747	30	NA	30	30	NA	NA	NA	NA	NA	NA	NA	0.0606758	0.559926	0.49925	0.376849	0.514842	0.230255	61.1001	0.0770912
263	Anura	Strabomantidae	Lynchius	Lynchius simmonsi	E	VU	D2	8	4	50	Si	1484.84	420.023	3868	53902	65	981	2887	562	333	3535	0.0168046	0.253619	0.746381	0.145295	0.086091	0.913909	5569	112834	67	2226	3343	577	1244	4325	0.0120309	0.399713	0.600287	0.103609	0.223379	0.776621	0.00882262	0.461202	0.452379	0.236577	0.238142	0.259152	109.542	0.0138244
264	Gymnophiona	Siphonopidae	Microcaecilia	Microcaecilia albiceps	NE	VU	B1a(≤10)b(iii)	11	9	81.8182	No	396.607	118.818	NA	NA	NA	NA	NA	NA	NA	NA	NA	NA	NA	NA	NA	NA	NA	NA	NA	NA	NA	NA	NA	NA	NA	NA	NA	NA	NA	NA	0.0167827	0.562895	0.546113	0.315585	0.391661	0.241372	76.4842	0.117487
265	Anura	Strabomantidae	Niceforonia	Niceforonia babax	NE	DD		1	1	100	No	< 3 ptos	< 3 ptos	NA	NA	NA	NA	NA	NA	NA	NA	NA	NA	NA	NA	NA	NA	NA	NA	NA	NA	NA	NA	NA	NA	NA	NA	NA	NA	NA	NA	0.535367	0.535367	0	0.535367	0.535367	NA	NA	0.535367
266	Anura	Strabomantidae	Niceforonia	Niceforonia brunnea	E	VU	A3cB1a(≤5)b(iii)	12	11	91.6667	Si	1702.8	898.506	1837	72824	316	1177	660	423	1061	776	0.17202	0.640719	0.359281	0.230267	0.577572	0.422428	2900	173804	478	2184	716	614	2067	833	0.164828	0.753103	0.246897	0.211724	0.712759	0.287241	0.0606758	0.596426	0.535751	0.292635	0.220806	0.226183	77.2919	0.106704
267	Anura	Strabomantidae	Niceforonia	Niceforonia dolops	NE	EN	B1a(≤10)b(iii)	12	9	75	Si	18633.8	1824.23	118609	33312	1145	11410	107199	273	22466	96143	0.00965357	0.0961984	0.903802	0.00230168	0.189412	0.810588	332422	517875	9203	153364	179058	2914	184646	147776	0.0276847	0.461353	0.538647	0.00876597	0.555457	0.444543	0.0200101	0.830641	0.810631	0.201399	0.0931554	0.287014	142.51	0.0529143
268	Anura	Strabomantidae	Niceforonia	Niceforonia elassodisca	NE	NT	A3cB1a(≤10)b(iii)	21	17	80.9524	Si	14542.6	8171.48	7845	66238	894	5365	2480	1051	5472	2373	0.113958	0.683875	0.316125	0.133971	0.697514	0.302486	11331	163941	1910	6871	4460	1690	7827	3504	0.168564	0.60639	0.39361	0.149148	0.69076	0.30924	0.00953525	0.551752	0.542217	0.135589	0.088167	0.167649	123.645	0.0342031
269	Anura	Strabomantidae	Niceforonia	Niceforonia nigrovittata	NE	LC		126	118	93.6508	Si	515610	70625.6	93866	60104	449	58399	35467	474	65417	28449	0.00478341	0.622153	0.377847	0.00504975	0.696919	0.303081	199200	9098844	2280	150331	48869	1259	162348	36852	0.0114458	0.754674	0.245326	0.00632028	0.815	0.185	NA	NA	NA	NA	NA	NA	NA	0.0243124
270	Anura	Strabomantidae	Niceforonia	Niceforonia peraccai	E	EN	B1a(≤5)b(iii)	15	15	100	Si	2477.35	2477.94	3879	71021	77	1256	2623	141	804	3075	0.0198505	0.323795	0.676205	0.0363496	0.20727	0.79273	4088	173017	77	1464	2624	141	1013	3075	0.0188356	0.358121	0.641879	0.0344912	0.247798	0.752202	0.0155345	0.683232	0.667698	0.27532	0.136414	0.262684	95.4103	0.0723871
271	Anura	Strabomantidae	Noblella	Noblella coloma	NE	CR	B1a(≤5)b(i)b(iii)b(iv)	2	2	100	No	< 3 ptos	< 3 ptos	NA	NA	NA	NA	NA	NA	NA	NA	NA	NA	NA	NA	NA	NA	NA	NA	NA	NA	NA	NA	NA	NA	NA	NA	NA	NA	NA	NA	0.0201668	0.530526	0.510359	0.275346	0.275346	0.360878	131.063	0.147757
272	Anura	Strabomantidae	Noblella	Noblella heyeri	NE	EN	B1a(≤5)b(i)b(iii)b(iv)	15	14	93.3333	Si	4814.92	580.184	9988	9950	5561	1301	8687	7715	539	9449	0.556768	0.130256	0.869744	0.772427	0.0539648	0.946035	14873	36643	7683	3873	11000	11618	3038	11835	0.516574	0.260405	0.739595	0.781147	0.204263	0.795737	0.0885297	0.526974	0.438444	0.348997	0.37179	0.154892	44.382	0.207629
273	Anura	Strabomantidae	Noblella	Noblella lochites	E	VU	B1a(≤10)b(i)b(iii)	46	35	76.087	Si	17699.5	16744.6	5536	147323	40	4979	557	139	4948	588	0.00722543	0.899386	0.100614	0.0251084	0.893786	0.106214	10304	464622	40	9624	680	139	9608	696	0.00388199	0.934006	0.0659938	0.0134899	0.932453	0.0675466	0.00645489	0.702262	0.695807	0.353402	0.496448	0.263843	74.6581	0.0408911
274	Anura	Strabomantidae	Noblella	Noblella myrmecoides	NE	NT		34	27	79.4118	Si	432274	45909.1	99962	50373	2702	44584	55378	2888	55850	44112	0.0270303	0.446009	0.553991	0.028891	0.558712	0.441288	280337	6740701	15510	154835	125502	16215	180266	100071	0.0553263	0.552317	0.447683	0.0578411	0.643033	0.356967	0	0.707123	0.707123	0.194999	0.0373778	0.251198	128.82	0.0193646
275	Anura	Strabomantidae	Noblella	Noblella naturetrekii	E	EN	B1a(≤5)b(i)b(iv)	7	6	85.7143	No	248.642	0.725651	NA	NA	NA	NA	NA	NA	NA	NA	NA	NA	NA	NA	NA	NA	NA	NA	NA	NA	NA	NA	NA	NA	NA	NA	NA	NA	NA	NA	0.0344209	0.615476	0.581055	0.304061	0.270658	0.277755	91.3485	0.0549746
276	Anura	Strabomantidae	Noblella	Noblella personina	E	EN	B1a(≤5)b(iii)	21	21	100	Si	2715.02	2715.2	14527	137762	610	1290	13237	481	3601	10926	0.0419908	0.0888002	0.9112	0.0331108	0.247883	0.752117	16722	457605	639	1588	15134	574	4561	12161	0.0382131	0.0949647	0.905035	0.034326	0.272754	0.727246	0.00258201	0.514539	0.511957	0.152047	0.0406657	0.208111	136.873	0.00258201
277	Anura	Strabomantidae	Noblella	Noblella worleyae	E	DD		1	1	100	No	< 3 ptos	< 3 ptos	NA	NA	NA	NA	NA	NA	NA	NA	NA	NA	NA	NA	NA	NA	NA	NA	NA	NA	NA	NA	NA	NA	NA	NA	NA	NA	NA	NA	Inf	-Inf	-Inf	NaN	NA	NA	NA	NA
278	Anura	Hylidae	Nyctimantis	Nyctimantis rugiceps	NE	LC		32	32	100	Si	47995.3	47995.9	66753	59623	26523	153	66600	28672	NA	66753	0.39733	0.00229203	0.997708	0.429524	NA	1	104096	305740	65130	14514	89582	98598	1851	102245	0.625672	0.139429	0.860571	0.947183	0.0177817	0.982218	0.0167827	0.586262	0.56948	0.146014	0.035847	0.200144	137.071	0.0234752
279	Anura	Centrolenidae	Nymphargus	Nymphargus anomalus	E	EN	A3cB1a(≤5)b(iii)	8	8	100	Si	2358.76	2358.83	3999	146522	2378	3951	48	1953	3999	NA	0.594649	0.987997	0.012003	0.488372	1	NA	4906	466390	3670	4654	252	3295	4820	86	0.748064	0.948634	0.0513657	0.671627	0.98247	0.0175296	0	0.491938	0.491938	0.127182	0.0136048	0.212656	167.206	0.00719827
280	Anura	Centrolenidae	Nymphargus	Nymphargus balionotus	NE	EN	A3cB1a(≤5)b(iii)	8	6	75	Si	7311.98	1185.28	6024	115958	2395	1179	4845	3049	640	5384	0.397576	0.195717	0.804283	0.506142	0.106242	0.893758	28251	254882	9786	12937	15314	15469	13490	14761	0.346395	0.457931	0.542069	0.547556	0.477505	0.522495	0.445231	0.552446	0.107214	0.473648	0.445505	0.0459945	9.71069	0.445301
281	Anura	Centrolenidae	Nymphargus	Nymphargus buenaventura	E	EN	B1a(≤5)b(iii)	10	10	100	Si	942.203	942.872	36205	48065	27373	62	36143	28904	940	35265	0.756056	0.00171247	0.998288	0.798343	0.0259633	0.974037	38340	112812	32538	66	38274	35103	981	37359	0.84867	0.00172144	0.998279	0.915571	0.0255869	0.974413	0.0373968	0.558711	0.521315	0.474373	0.525668	0.157603	33.2234	0.509439
282	Anura	Centrolenidae	Nymphargus	Nymphargus cariticommatus	E	EN	B1a(≤5)b(iii)	11	11	100	Si	4744.15	4743.75	21108	35918	809	1482	19626	416	2403	18705	0.0383267	0.0702103	0.92979	0.0197082	0.113843	0.886157	25093	92362	1015	1544	23549	491	2629	22464	0.0404495	0.0615311	0.938469	0.0195672	0.10477	0.89523	0.00903684	0.563332	0.554295	0.403236	0.532809	0.23482	58.234	0.291752
283	Anura	Centrolenidae	Nymphargus	Nymphargus cochranae	E	NT	A2c	35	35	100	Si	3798.44	3799.35	10198	142868	NA	6885	3313	NA	9088	1110	NA	0.675132	0.324868	NA	0.891155	0.108845	11843	847580	77	7905	3938	1	10732	1111	0.00650173	0.667483	0.332517	8.44381e-05	0.906189	0.0938107	0	0.601811	0.601811	0.198889	0.0729485	0.232175	116.736	0.0314354
284	Anura	Centrolenidae	Nymphargus	Nymphargus colomai	E	EN	B2a(≤5)b(iii)	1	1	100	No	< 3 ptos	< 3 ptos	NA	NA	NA	NA	NA	NA	NA	NA	NA	NA	NA	NA	NA	NA	NA	NA	NA	NA	NA	NA	NA	NA	NA	NA	NA	NA	NA	NA	Inf	-Inf	-Inf	NaN	NA	NA	NA	NA
285	Anura	Centrolenidae	Nymphargus	Nymphargus garciae	NE	EN	B1a(≤5)	6	6	100	Si	1080.83	1082.2	1551	93687	1	653	898	10	443	1108	0.000644745	0.421019	0.578981	0.00644745	0.285622	0.714378	1591	529517	1	693	898	10	483	1108	0.000628536	0.435575	0.564425	0.00628536	0.303583	0.696417	0.0300012	0.572124	0.542123	0.225462	0.0735278	0.264509	117.319	0.0449056
286	Anura	Centrolenidae	Nymphargus	Nymphargus grandisonae	NE	LC		51	51	100	Si	4335.59	4333.89	5894	128959	580	2958	2936	537	2524	3370	0.0984052	0.501866	0.498134	0.0911096	0.428232	0.571768	7344	258130	1295	3553	3791	1406	3067	4277	0.176334	0.483796	0.516204	0.191449	0.41762	0.58238	0.0200101	0.747251	0.727241	0.349399	0.490703	0.25435	72.7966	0.0376559
287	Anura	Centrolenidae	Nymphargus	Nymphargus griffithsi	NE	VU	B1FRAGb(i)	45	45	100	Si	5593.2	5594.17	8017	126863	553	1309	6708	604	1449	6568	0.0689784	0.163278	0.836722	0.0753399	0.180741	0.819259	8445	257672	652	1666	6779	621	1832	6613	0.0772054	0.197276	0.802724	0.0735346	0.216933	0.783067	0.0211353	0.747251	0.726116	0.41665	0.498849	0.222162	53.3209	0.133003
288	Anura	Centrolenidae	Nymphargus	Nymphargus humboldti	NE	VU	D2	2	2	100	No	< 3 ptos	< 3 ptos	NA	NA	NA	NA	NA	NA	NA	NA	NA	NA	NA	NA	NA	NA	NA	NA	NA	NA	NA	NA	NA	NA	NA	NA	NA	NA	NA	NA	0	0.0341799	0.0341799	0.0170899	0.0170899	0.0241688	141.421	0.00854497
289	Anura	Centrolenidae	Nymphargus	Nymphargus lasgralarias	E	En	B2b(iii)b(iv)	2	2	100	No	< 3 ptos	< 3 ptos	NA	NA	NA	NA	NA	NA	NA	NA	NA	NA	NA	NA	NA	NA	NA	NA	NA	NA	NA	NA	NA	NA	NA	NA	NA	NA	NA	NA	0.0374196	0.534491	0.497072	0.285955	0.285955	0.351483	122.915	0.161687
290	Anura	Centrolenidae	Nymphargus	Nymphargus laurae	E	En	B1a(≤5)b(i)b(iii)	3	3	100	No	0.00840016	0.00840016	NA	NA	NA	NA	NA	NA	NA	NA	NA	NA	NA	NA	NA	NA	NA	NA	NA	NA	NA	NA	NA	NA	NA	NA	NA	NA	NA	NA	0	0.573847	0.573847	0.191282	0	0.33131	173.205	0
291	Anura	Centrolenidae	Nymphargus	Nymphargus lindae	NE	EN	B2a(≤5)b(iii)	1	1	100	No	< 3 ptos	< 3 ptos	NA	NA	NA	NA	NA	NA	NA	NA	NA	NA	NA	NA	NA	NA	NA	NA	NA	NA	NA	NA	NA	NA	NA	NA	NA	NA	NA	NA	Inf	-Inf	-Inf	NaN	NA	NA	NA	NA
292	Anura	Centrolenidae	Nymphargus	Nymphargus manduriacu	E	CR	A3cB1a(1)b(iii)	2	2	100	No	< 3 ptos	< 3 ptos	NA	NA	NA	NA	NA	NA	NA	NA	NA	NA	NA	NA	NA	NA	NA	NA	NA	NA	NA	NA	NA	NA	NA	NA	NA	NA	NA	NA	0.446442	0.446442	0	0.446442	0.446442	0	0	0.446442
293	Anura	Centrolenidae	Nymphargus	Nymphargus mariae	E	LC		21	20	95.2381	Si	68024.1	16171.7	37860	108240	6966	16718	21142	5272	16334	21526	0.183994	0.441574	0.558426	0.13925	0.431432	0.568568	49745	1994685	11514	22911	26834	8998	22800	26945	0.23146	0.460569	0.539431	0.180883	0.458338	0.541662	0.0167827	0.630244	0.613461	0.186084	0.0521317	0.225454	121.157	0.0217416
294	Anura	Centrolenidae	Nymphargus	Nymphargus megacheirus	NE	CR	A2a	6	5	83.3333	Si	481.477	17.38	2705	91753	781	58	2647	681	95	2610	0.288725	0.0214418	0.978558	0.251756	0.0351201	0.96488	3740	526556	813	667	3073	704	719	3021	0.21738	0.178342	0.821658	0.188235	0.192246	0.807754	0.0200101	0.127675	0.107665	0.0745023	0.0931554	0.0512222	68.7525	0.0200101
295	Anura	Centrolenidae	Nymphargus	Nymphargus posadae	NE	LC		21	20	95.2381	Si	45197.7	23805	27794	124719	1906	14185	13609	1329	15130	12664	0.068576	0.510362	0.489638	0.0478161	0.544362	0.455638	48242	9249049	3033	26520	21722	2420	29639	18603	0.0628705	0.549728	0.450272	0.0501638	0.614382	0.385618	0.00645489	0.542444	0.53599	0.25638	0.102104	0.255578	99.6871	0.0166646
296	Anura	Centrolenidae	Nymphargus	Nymphargus siren	NE	EN	A3c	19	19	100	Si	2208.13	2207.77	7558	142627	2714	3111	4447	2145	4711	2847	0.35909	0.411617	0.588383	0.283805	0.623313	0.376687	9857	462237	2872	4576	5281	2245	6642	3215	0.291367	0.464239	0.535761	0.227757	0.673836	0.326164	0	0.609219	0.609219	0.393993	0.510275	0.220344	55.926	0.151576
297	Anura	Centrolenidae	Nymphargus	Nymphargus sucre	E	CR	B2a(1)b(iii)	2	2	100	No	< 3 ptos	< 3 ptos	NA	NA	NA	NA	NA	NA	NA	NA	NA	NA	NA	NA	NA	NA	NA	NA	NA	NA	NA	NA	NA	NA	NA	NA	NA	NA	NA	NA	0.070067	0.543553	0.473486	0.30681	0.30681	0.334805	109.125	0.188438
298	Anura	Centrolenidae	Nymphargus	Nymphargus wileyi	E	DD		4	4	100	No	1.43603e-05	1.43603e-05	NA	NA	NA	NA	NA	NA	NA	NA	NA	NA	NA	NA	NA	NA	NA	NA	NA	NA	NA	NA	NA	NA	NA	NA	NA	NA	NA	NA	0.499363	0.499697	0.000334501	0.499605	0.499681	0.000162459	0.0325174	0.499589
299	Caudata	Plethodontidae	Oedipina	Oedipina complex	NE	EN	B1a(≤5)b(iii)	12	3	25	Si	267035	1456.75	41195	79426	3756	768	40427	10896	1959	39236	0.0911761	0.018643	0.981357	0.264498	0.0475543	0.952446	153306	280543	19146	3278	150028	27523	5430	147876	0.124887	0.0213821	0.978618	0.17953	0.0354194	0.964581	0.0304425	0.512841	0.482398	0.223586	0.127476	0.255157	114.12	0.078959
300	Caudata	Plethodontidae	Oedipina	Oedipina ecuatoriana	E	CR	CR B1ab (i, iii)	1	1	100	No
301	Caudata	Plethodontidae	Oedipina	Oedipina villamizariorum	E	CR	CR B1ab (i, iii)	1	1	100	No
302	Anura	Dendrobatidae	Oophaga	Oophaga sylvatica	NE	NT	A2dB1b(iii)	177	176	99.435	Si	23624.7	22192.1	26541	100040	8852	193	26348	13781	375	26166	0.333522	0.00727177	0.992728	0.519234	0.0141291	0.985871	39779	208556	18434	1607	38172	24624	1485	38294	0.46341	0.0403982	0.959602	0.61902	0.0373313	0.962669	0	0.839697	0.839697	0.28952	0.211676	0.240117	82.9363	0.0641409
303	Anura	Strabomantidae	Oreobates	Oreobates quixensis	NE	LC		365	289	79.1781	Si	1.65955e+06	77722.4	101528	47527	3982	35200	66328	4569	35467	66061	0.0392207	0.346702	0.653298	0.0450024	0.349332	0.650668	476894	6510040	49632	341854	135040	107445	268471	208423	0.104073	0.716834	0.283166	0.225302	0.562957	0.437043	0	0.915792	0.915792	0.24281	0.0775593	0.255069	105.049	0.0234841
304	Gymnophiona	Caeciliidae	Oscaecilia	Oscaecilia bassleri	NE	VU	B1a(≤10)b(iii)	25	14	56	Si	946917	18656.5	150513	2461	63	526	149987	10	1420	149093	0.000418568	0.00349471	0.996505	6.64394e-05	0.0094344	0.990566	1595818	5412044	28670	234059	1361759	17328	285658	1310160	0.0179657	0.14667	0.85333	0.0108584	0.179004	0.820996	0.0167827	0.592319	0.575536	0.282925	0.242894	0.247136	87.3504	0.0371232
305	Gymnophiona	Caeciliidae	Oscaecilia	Oscaecilia equatorialis	E	EN		2	2	100	No	< 3 ptos	< 3 ptos	NA	NA	NA	NA	NA	NA	NA	NA	NA	NA	NA	NA	NA	NA	NA	NA	NA	NA	NA	NA	NA	NA	NA	NA	NA	NA	NA	NA	0.146237	0.509232	0.362995	0.327734	0.327734	0.256676	78.3183	0.236986
306	Anura	Bufonidae	Osornophryne	Osornophryne angel	E	EN	A3cB1a(≤5)b(iii)	11	11	100	Si	212.48	212.009	1896	5258	NA	1397	499	NA	1492	404	NA	0.736814	0.263186	NA	0.78692	0.21308	2931	106428	NA	2432	499	NA	2527	404	NA	0.829751	0.170249	NA	0.862163	0.137837	0.0606758	0.596426	0.535751	0.135118	0.0606758	0.159356	117.939	0.0606758
307	Anura	Bufonidae	Osornophryne	Osornophryne antisana	E	EN	B1a(≤10)b(iii)	16	16	100	Si	4033.81	4032.86	7648	60082	93	3144	4504	149	2778	4870	0.01216	0.411088	0.588912	0.0194822	0.363232	0.636768	7648	60082	93	3144	4504	149	2778	4870	0.01216	0.411088	0.588912	0.0194822	0.363232	0.636768	0	0.421771	0.421771	0.0771241	0.0606758	0.0947639	122.872	0.0606758
308	Anura	Bufonidae	Osornophryne	Osornophryne bufoniformis	NE	VU	A3cB1a(≤10)b(iii)	40	30	75	Si	12102.9	1469.3	9041	62380	3556	2106	6935	3738	2014	7027	0.393319	0.232939	0.767061	0.41345	0.222763	0.777237	16318	156824	4040	8097	8221	4225	8463	7855	0.247579	0.496201	0.503799	0.258917	0.51863	0.48137	0.0243065	0.663043	0.638736	0.254533	0.125139	0.21658	85.0893	0.089012
309	Anura	Bufonidae	Osornophryne	Osornophryne cofanorum	E	CR	B1a(1)b(iii)c(iii)	4	4	100	No	0.000170086	0.000170086	NA	NA	NA	NA	NA	NA	NA	NA	NA	NA	NA	NA	NA	NA	NA	NA	NA	NA	NA	NA	NA	NA	NA	NA	NA	NA	NA	NA	0.0154917	0.0204775	0.00498581	0.0192311	0.0204775	0.0024929	12.9629	0.0192311
310	Anura	Bufonidae	Osornophryne	Osornophryne guacamayo	E	VU	A3cB1a(1)b(iii)	53	53	100	Si	7330.84	7331.25	11384	61584	2009	4114	7270	2725	4463	6921	0.176476	0.361384	0.638616	0.239371	0.392041	0.607959	16596	158536	2050	8850	7746	2832	9071	7525	0.123524	0.533261	0.466739	0.170644	0.546577	0.453423	0	0.58165	0.58165	0.158897	0.0342108	0.214815	135.191	0.0200101
311	Anura	Bufonidae	Osornophryne	Osornophryne occidentalis	E	EN	B1a(1)b(iii)	17	17	100	Si	3424.89	3424.83	22022	111101	2310	1343	20679	2116	1452	20570	0.104895	0.0609845	0.939016	0.0960857	0.0659341	0.934066	35007	227153	4609	2866	32141	4788	2785	32222	0.131659	0.0818693	0.918131	0.136773	0.0795555	0.920444	0.0198203	0.549229	0.529409	0.233655	0.105147	0.221887	94.9637	0.0654642
312	Anura	Bufonidae	Osornophryne	Osornophryne puruanta	E	CR	A3cB1a(1)b(iii)	5	5	100	Si	22.566	22.399	1838	133528	67	1045	793	71	1115	723	0.0364527	0.568553	0.431447	0.0386289	0.606638	0.393362	2436	1327204	67	1635	801	71	1713	723	0.0275041	0.671182	0.328818	0.0291461	0.703202	0.296798	0.0606758	0.0606758	0	0.0606758	0.0606758	0	0	0.0606758
313	Anura	Bufonidae	Osornophryne	Osornophryne simpsoni	E	EN	B1a(1)b(iii)D2	26	26	100	Si	533.99	534.184	2989	149320	590	978	2011	1583	826	2163	0.19739	0.3272	0.6728	0.529609	0.276347	0.723653	2993	471383	590	982	2011	1583	830	2163	0.197127	0.328099	0.671901	0.528901	0.277314	0.722686	0	0.0867478	0.0867478	0.00868025	0	0.0209355	241.185	0
314	Anura	Bufonidae	Osornophryne	Osornophryne sumacoensis	E	EN	A3cB1a(1)D2	6	6	100	No	0.0075385	0.0075385	NA	NA	NA	NA	NA	NA	NA	NA	NA	NA	NA	NA	NA	NA	NA	NA	NA	NA	NA	NA	NA	NA	NA	NA	NA	NA	NA	NA	0.0340586	0.0342108	0.00015223	0.0341742	0.0342031	5.99231e-05	0.175346	0.03417
315	Anura	Bufonidae	Osornophryne	Osornophryne talipes	E	DD		2	2	100	No	< 3 ptos	< 3 ptos	NA	NA	NA	NA	NA	NA	NA	NA	NA	NA	NA	NA	NA	NA	NA	NA	NA	NA	NA	NA	NA	NA	NA	NA	NA	NA	NA	NA	0.0773233	0.254585	0.177261	0.165954	0.165954	0.125343	75.5286	0.121639
316	Anura	Hylidae	Osteocephalus	Osteocephalus alboguttatus	E	LC		31	31	100	Si	31508.4	31510.7	NA	49376	15847	NA	87676	15660	32	87644	NA	NA	NA	NA	NA	NA	196178	217342	61446	6834	189344	96656	156	196022	0.313216	0.0348357	0.965164	0.492695	0.000795196	0.999205	0.0167827	0.659131	0.642348	0.354197	0.506122	0.247511	69.8794	0.0939144
317	Anura	Hylidae	Osteocephalus	Osteocephalus buckleyi	NE	LC		116	99	85.3448	Si	629966	74941.6	100866	37716	6319	63495	37371	7529	73749	27117	0.0626475	0.629499	0.370501	0.0746436	0.731158	0.268842	671297	7762577	20392	615174	56123	12089	632696	38601	0.030377	0.916396	0.0836038	0.0180084	0.942498	0.0575021	0.0066359	0.611648	0.605012	0.226564	0.082831	0.232874	102.785	0.021464
318	Anura	Hylidae	Osteocephalus	Osteocephalus cabrerai	NE	LC		65	33	50.7692	Si	2.99314e+06	53390	124260	23319	5458	1625	122635	6899	2362	121898	0.043924	0.0130774	0.986923	0.0555207	0.0190085	0.980991	2456808	6502928	92255	1434924	1021884	145616	1484920	971888	0.0375508	0.58406	0.41594	0.0592704	0.60441	0.39559	0	0.567618	0.567618	0.247464	0.07991	0.244444	98.7795	0.0260777
319	Anura	Hylidae	Osteocephalus	Osteocephalus cannatellai	NE	LC		31	25	80.6452	Si	51060.6	30879.1	27050	121821	4028	5880	21170	4773	8308	18742	0.148909	0.217375	0.782625	0.176451	0.307135	0.692865	37702	432708	4556	11079	26623	5293	14870	22832	0.120842	0.293857	0.706143	0.14039	0.394409	0.605591	0.0167827	0.559646	0.542863	0.279364	0.110353	0.244439	87.4985	0.053812
320	Anura	Hylidae	Osteocephalus	Osteocephalus deridens	NE	LC		50	47	94	Si	173944	71275.6	83913	50879	18107	152	83761	17377	49	83864	0.215783	0.0018114	0.998189	0.207084	0.000583938	0.999416	139901	262859	72206	10977	128924	112443	2770	137131	0.516122	0.0784626	0.921537	0.803733	0.0197997	0.9802	0.00665408	0.586262	0.579608	0.19214	0.0260777	0.231441	120.455	0.0204141
321	Anura	Hylidae	Osteocephalus	Osteocephalus duellmani	E	EN	B1a(≤5)b(iii)	5	5	100	No	0.0929037	0.0929037	NA	NA	NA	NA	NA	NA	NA	NA	NA	NA	NA	NA	NA	NA	NA	NA	NA	NA	NA	NA	NA	NA	NA	NA	NA	NA	NA	NA	0.0154917	0.615973	0.600482	0.136031	0.0154917	0.268297	197.232	0.0154917
322	Anura	Hylidae	Osteocephalus	Osteocephalus festae	NE	VU	A3cB1FRAGb(iii)	25	18	72	Si	38109.3	5446.52	124132	14348	14586	83971	40161	15293	84958	39174	0.117504	0.676465	0.323535	0.123199	0.684417	0.315583	456577	1569729	29638	331521	125056	30751	351091	105486	0.0649135	0.726101	0.273899	0.0673512	0.768963	0.231037	0	0.615558	0.615558	0.330608	0.491808	0.246862	74.6692	0.068552
323	Anura	Hylidae	Osteocephalus	Osteocephalus fuscifacies	E	LC		73	68	93.1507	Si	129537	79475.5	83090	66816	3160	59624	23466	3530	62018	21072	0.0380311	0.717583	0.282417	0.0424841	0.746395	0.253605	121107	735201	3542	88856	32251	3935	92344	28763	0.0292469	0.733698	0.266302	0.0324919	0.762499	0.237501	0.00258201	0.624375	0.621793	0.276699	0.247826	0.235808	85.2218	0.0234958
324	Anura	Hylidae	Osteocephalus	Osteocephalus mutabor	NE	NT		83	82	98.7952	Si	77030.2	66035.1	73134	79012	753	30755	42379	199	41431	31703	0.0102962	0.420529	0.579471	0.00272103	0.566508	0.433492	83261	388508	3197	37471	45790	456	50042	33219	0.0383973	0.450043	0.549957	0.00547675	0.601026	0.398974	0	0.60253	0.60253	0.280318	0.244611	0.24328	86.7873	0.030967
325	Anura	Hylidae	Osteocephalus	Osteocephalus planiceps	NE	LC		197	175	88.8325	Si	776559	83600.6	90563	56725	5778	6453	84110	10668	871	89692	0.0638009	0.0712543	0.928746	0.117796	0.00961761	0.990382	183667	1816900	55377	32747	150920	135514	9102	174565	0.301508	0.178296	0.821704	0.737824	0.0495571	0.950443	0	0.767832	0.767832	0.173674	0.0287133	0.228153	131.369	0.0167827
326	Anura	Hylidae	Osteocephalus	Osteocephalus sangay	E	NT		8	8	100	Si	2.126	2.062	NA	144153	7762	984	NA	9965	928	56	NA	NA	NA	NA	NA	NA	2146	440804	32016	2144	2	54372	2033	113	14.9189	0.999068	0.000931966	25.3364	0.947344	0.0526561	0.0200101	0.458786	0.438776	0.0863135	0.0200101	0.151919	176.008	0.0200101
327	Anura	Hylidae	Osteocephalus	Osteocephalus taurinus	NE	LC		232	117	50.431	Si	7.12884e+06	80601.8	134349	16244	2444	949	133400	2569	1022	133327	0.0181914	0.00706369	0.992936	0.0191218	0.00760705	0.992393	6377555	10201686	1236436	340887	6036668	1149300	486237	5891318	0.193873	0.053451	0.946549	0.18021	0.0762419	0.923758	0	0.590827	0.590827	0.197617	0.0697187	0.223603	113.149	0.0200101
328	Anura	Hylidae	Osteocephalus	Osteocephalus verruciger	NE	DD		156	144	92.3077	Si	523023	22195.6	38501	108808	5728	9284	29217	5949	13869	24632	0.148775	0.241137	0.758863	0.154515	0.360224	0.639776	108191	6918668	9689	44961	63230	9364	59883	48308	0.0895546	0.415571	0.584429	0.0865506	0.553493	0.446507	NA	NA	NA	NA	NA	NA	NA	0.0405557
329	Anura	Hylidae	Osteocephalus	Osteocephalus vilmae	NE	NT	B1a(≤5)	4	4	100	No	85.5665	85.5665	NA	NA	NA	NA	NA	NA	NA	NA	NA	NA	NA	NA	NA	NA	NA	NA	NA	NA	NA	NA	NA	NA	NA	NA	NA	NA	NA	NA	0.0167827	0.0479813	0.0311986	0.0278282	0.0232744	0.0137803	49.5193	0.0215166
330	Anura	Hylidae	Osteocephalus	Osteocephalus yasuni	NE	LC		37	29	78.3784	Si	335755	24073.3	70943	75528	6595	30146	40797	8658	15869	55074	0.092962	0.424933	0.575067	0.122042	0.223687	0.776313	480301	852045	723598	43251	437050	784976	63556	416745	1.50655	0.0900498	0.90995	1.63434	0.132325	0.867675	0	0.557677	0.557677	0.0947097	0.0234958	0.175584	185.392	0.021464
331	Anura	Dendrobatidae	Paruwrobates	Paruwrobates erythromos	E	EN	B1a(≤5)b(iii)	7	7	100	Si	531.39	531.895	NA	65045	10853	NA	24689	19752	NA	24689	NA	NA	NA	NA	NA	NA	NA	68849	10861	NA	24689	20254	NA	24689	NA	NA	NA	NA	NA	NA	0.0693595	0.839697	0.770338	0.275314	0.152494	0.290426	105.489	0.10196
332	Anura	Dendrobatidae	Paruwrobates	Paruwrobates whymperi	E	EN	B1a(≤5)b(iii)	10	10	100	Si	1423.69	1423.11	6978	58381	2464	1245	5733	1792	621	6357	0.35311	0.178418	0.821582	0.256807	0.088994	0.911006	6978	58381	2464	1245	5733	1792	621	6357	0.35311	0.178418	0.821582	0.256807	0.088994	0.911006	0.0395552	0.747251	0.707696	0.409322	0.526933	0.272304	66.5258	0.165727
333	Anura	Hylidae	Phyllomedusa	Phyllomedusa coelestis	NE	EN	B1a(≤5)b(iii)	4	3	75	No	47.5806	5.19153	NA	NA	NA	NA	NA	NA	NA	NA	NA	NA	NA	NA	NA	NA	NA	NA	NA	NA	NA	NA	NA	NA	NA	NA	NA	NA	NA	NA	0.505688	0.586262	0.0805738	0.532691	0.506122	0.0463947	8.70949	0.505905
334	Anura	Hylidae	Phyllomedusa	Phyllomedusa ecuatoriana	E	EN	B1FRAGb(iii)	16	16	100	Si	4979.08	4977.09	23699	129101	266	3630	20069	1362	647	23052	0.0112241	0.153171	0.846829	0.0574708	0.0273007	0.972699	36914	612206	412	7957	28957	20399	3041	33873	0.0111611	0.215555	0.784445	0.552609	0.0823807	0.917619	0.0154917	0.840925	0.825433	0.378546	0.507968	0.290351	76.7017	0.0400202
335	Anura	Hylidae	Phyllomedusa	Phyllomedusa palliata	NE	EN	A3cB1FRAGb(iii)	14	6	42.8571	Si	433844	1265.12	80155	65643	7239	71786	8369	9029	74259	5896	0.0903125	0.89559	0.10441	0.112644	0.926443	0.0735575	370295	6600051	66202	257263	113032	71914	268836	101459	0.178782	0.694751	0.305249	0.194207	0.726005	0.273995	0.117487	0.556741	0.439255	0.343486	0.310942	0.17392	50.6339	0.240132
336	Anura	Hylidae	Phyllomedusa	Phyllomedusa perinesos	NE	CR	A2cA3cB1FRAGb(iii)	13	12	92.3077	Si	371.396	26.475	1611	151129	357	1064	547	20	1581	30	0.221601	0.660459	0.339541	0.0124146	0.981378	0.018622	3737	4262157	843	3035	702	87	3688	49	0.225582	0.812149	0.187851	0.0232807	0.986888	0.0131121	0.0200101	0.59714	0.57713	0.185708	0.0729485	0.23254	125.218	0.0446883
337	Anura	Hylidae	Phyllomedusa	Phyllomedusa tarsius	NE	LC		101	71	70.297	Si	657238	73876.6	113334	29460	10272	742	112592	12261	219	113115	0.0906348	0.00654702	0.993453	0.108185	0.00193234	0.998068	315619	1453508	497719	46923	268696	575839	39431	276188	1.57696	0.14867	0.85133	1.82448	0.124932	0.875068	0	0.590827	0.590827	0.322335	0.459183	0.229607	71.2323	0.0574301
338	Anura	Hylidae	Phyllomedusa	Phyllomedusa tomopterna	NE	LC		152	88	57.8947	Si	3.69412e+06	69373.7	108547	39487	5003	62224	46323	6263	72538	36009	0.0460906	0.573245	0.426755	0.0576985	0.668264	0.331736	1474539	7375123	68809	1240776	233763	65562	1331736	142803	0.0466648	0.841467	0.158533	0.0444627	0.903154	0.0968459	0	0.655949	0.655949	0.310447	0.283263	0.222883	71.7945	0.0753091
339	Anura	Hylidae	Phyllomedusa	Phyllomedusa vaillantii	NE	LC		312	148	47.4359	Si	4.9054e+06	86353.3	115918	33303	3816	306	115612	4652	8623	107295	0.0329198	0.0026398	0.99736	0.0401318	0.0743888	0.925611	3937567	4941801	39103	2902535	1035032	41257	3307518	630049	0.00993075	0.737139	0.262861	0.0104778	0.83999	0.16001	0	0.590827	0.590827	0.208103	0.081679	0.22579	108.499	0.0234958
340	Anura	Pipidae	Pipa	Pipa pipa	NE	LC		29	15	51.7241	Si	1.78422e+06	31591.9	113383	39704	1332	200	113183	2261	34	113349	0.0117478	0.00176393	0.998236	0.0199413	0.000299869	0.9997	3372953	4641635	1285736	201846	3171107	1250136	356400	3016553	0.38119	0.0598425	0.940157	0.370635	0.105664	0.894336	0.0167827	0.767832	0.751049	0.183809	0.0322702	0.266572	145.027	0.0234958
341	Gymnophiona	Typhlonectidae	Potomotyphlus	Potomotyphlus kaupii	NE	VU	D2	11	3	27.2727	Si	525637	0.292	NA	33284	4077	NA	117058	4930	NA	117058	NA	NA	NA	NA	NA	NA	4315049	4384936	600339	368267	3946782	600516	563556	3751493	0.139127	0.0853448	0.914655	0.139168	0.130602	0.869398	0.0619223	0.0719576	0.0100354	0.0686125	0.0719576	0.00579394	8.44443	0.0669399
342	Anura	Strabomantidae	Pristimantis	Pristimantis acerus	E	EN	B1a(≤5)b(i)b(iii)b(iv)	10	10	100	Si	1642.65	1642.06	16312	51004	507	3385	12927	621	2325	13987	0.0310814	0.207516	0.792484	0.0380701	0.142533	0.857467	16312	51004	507	3385	12927	621	2325	13987	0.0310814	0.207516	0.792484	0.0380701	0.142533	0.857467	0	0.57902	0.57902	0.220447	0.113973	0.242002	109.778	0.0518484
343	Anura	Strabomantidae	Pristimantis	Pristimantis achatinus	NE	LC		1300	1059	81.4615	Si	355797	107654	89431	40558	5444	25992	63439	6464	37024	52407	0.0608737	0.290637	0.709363	0.0722792	0.413995	0.586005	269513	426976	25865	91166	178347	29065	118463	151050	0.0959694	0.338262	0.661738	0.107843	0.439545	0.560455	NA	NA	NA	NA	NA	NA	NA	0.0905483
344	Anura	Strabomantidae	Pristimantis	Pristimantis actites	E	VU	B1a(≤10)b(i)b(iii)b(iv)	79	79	100	Si	9437.74	9439.54	6030	67832	1115	1970	4060	1061	2564	3466	0.184909	0.3267	0.6733	0.175954	0.425207	0.574793	6855	169173	1154	2773	4082	1101	3369	3486	0.168344	0.404522	0.595478	0.160613	0.491466	0.508534	0.0208491	0.630993	0.610144	0.361607	0.507816	0.238297	65.8995	0.0630016
345	Anura	Strabomantidae	Pristimantis	Pristimantis acuminatus	NE	LC		18	11	61.1111	Si	50760.8	28632.3	75761	68657	8481	12187	63574	11916	7202	68559	0.111944	0.160861	0.839139	0.157284	0.0950621	0.904938	161591	291215	22160	33834	127757	98996	9902	151689	0.137136	0.20938	0.79062	0.612633	0.0612782	0.938722	0.00808954	0.592319	0.584229	0.257751	0.0707555	0.264551	102.638	0.0234578
346	Anura	Strabomantidae	Pristimantis	Pristimantis afrox	NE	VU	B1a(≤10)b(iii)	7	2	28.5714	No	73.8979	< 3 ptos	NA	NA	NA	NA	NA	NA	NA	NA	NA	NA	NA	NA	NA	NA	NA	NA	NA	NA	NA	NA	NA	NA	NA	NA	NA	NA	NA	NA	0.00919038	0.569092	0.559902	0.289141	0.289141	0.39591	136.926	0.149166
347	Anura	Strabomantidae	Pristimantis	Pristimantis albujai	E	EN	B1a(≤5)b(i)b(iv)	1	1	100	No	< 3 ptos	< 3 ptos	NA	NA	NA	NA	NA	NA	NA	NA	NA	NA	NA	NA	NA	NA	NA	NA	NA	NA	NA	NA	NA	NA	NA	NA	NA	NA	NA	NA	0.0200101	0.0200101	0	0.0200101	0.0200101	NA	NA	0.0200101
348	Anura	Strabomantidae	Pristimantis	Pristimantis allpapuyu	E	CR	B1a(1)b(i)b(iii)b(iv)	1	1	100	No	< 3 ptos	< 3 ptos	NA	NA	NA	NA	NA	NA	NA	NA	NA	NA	NA	NA	NA	NA	NA	NA	NA	NA	NA	NA	NA	NA	NA	NA	NA	NA	NA	NA	0.15373	0.15373	0	0.15373	0.15373	NA	NA	0.15373
349	Anura	Strabomantidae	Pristimantis	Pristimantis almendariz	E	CR	B1a(1)b(i)b(iii)b(iv)	2	2	100	No	< 3 ptos	< 3 ptos	NA	NA	NA	NA	NA	NA	NA	NA	NA	NA	NA	NA	NA	NA	NA	NA	NA	NA	NA	NA	NA	NA	NA	NA	NA	NA	NA	NA	0.0232376	0.0256013	0.00236368	0.0244194	0.0244194	0.00167138	6.84445	0.0238285
350	Anura	Strabomantidae	Pristimantis	Pristimantis altamazonicus	NE	LC		116	96	82.7586	Si	246326	68397	75040	17213	2986	67983	7057	3501	67568	7472	0.0397921	0.905957	0.0940432	0.0466551	0.900426	0.0995736	120494	407014	3601	112561	7933	4470	112055	8439	0.0298853	0.934163	0.0658373	0.0370973	0.929963	0.0700367	0	0.625086	0.625086	0.265264	0.109676	0.247073	93.1425	0.0234958
351	Anura	Strabomantidae	Pristimantis	Pristimantis altamnis	E	LC		118	112	94.9153	No	771.626	709.429	NA	NA	NA	NA	NA	NA	NA	NA	NA	NA	NA	NA	NA	NA	NA	NA	NA	NA	NA	NA	NA	NA	NA	NA	NA	NA	NA	NA	0.00829971	0.624375	0.616076	0.277687	0.148157	0.240389	86.5684	0.0466783
352	Anura	Strabomantidae	Pristimantis	Pristimantis andinogigas	E	VU	D2D2	1	1	100	No	< 3 ptos	< 3 ptos	NA	NA	NA	NA	NA	NA	NA	NA	NA	NA	NA	NA	NA	NA	NA	NA	NA	NA	NA	NA	NA	NA	NA	NA	NA	NA	NA	NA	0.0747915	0.0747915	0	0.0747915	0.0747915	NA	NA	0.0747915
353	Anura	Strabomantidae	Pristimantis	Pristimantis andinognomus	E	VU	A3cB1a(≤10)b(iii)	15	14	93.3333	Si	1447.84	7.957	488	24934	77	382	106	45	466	22	0.157787	0.782787	0.217213	0.0922131	0.954918	0.045082	539	58550	110	428	111	297	512	27	0.204082	0.794063	0.205937	0.55102	0.949907	0.0500928	0.0268782	0.56435	0.537472	0.239093	0.0824847	0.242666	101.494	0.0768632
354	Anura	Strabomantidae	Pristimantis	Pristimantis anemerus	NE	DD		2	1	50	No	< 3 ptos	< 3 ptos	NA	NA	NA	NA	NA	NA	NA	NA	NA	NA	NA	NA	NA	NA	NA	NA	NA	NA	NA	NA	NA	NA	NA	NA	NA	NA	NA	NA	0.112101	0.112101	0	0.112101	0.112101	NA	NA	0.112101
355	Anura	Strabomantidae	Pristimantis	Pristimantis apiculatus	NE	VU	D2	3	2	66.6667	No	0.48816	< 3 ptos	NA	NA	NA	NA	NA	NA	NA	NA	NA	NA	NA	NA	NA	NA	NA	NA	NA	NA	NA	NA	NA	NA	NA	NA	NA	NA	NA	NA	0.0285018	0.0628369	0.0343351	0.0456693	0.0456693	0.0242786	53.1616	0.0370856
356	Anura	Strabomantidae	Pristimantis	Pristimantis appendiculatus	NE	NT		91	91	100	Si	2213.36	2213.7	NA	62187	3127	NA	2509	4463	NA	2509	NA	NA	NA	NA	NA	NA	NA	62187	3127	NA	2509	4463	NA	2509	NA	NA	NA	NA	NA	NA	0.0200101	0.783895	0.763885	0.35068	0.490306	0.237164	67.6298	0.0692007
357	Anura	Strabomantidae	Pristimantis	Pristimantis ardyae	E	VU	A3cD2D2	7	7	100	Si	2.596	2.701	693	152205	1	493	200	117	247	446	0.001443	0.7114	0.2886	0.168831	0.356421	0.643579	761	472211	1994	514	247	4367	249	512	2.62024	0.675427	0.324573	5.7385	0.327201	0.672799	0	0.00953525	0.00953525	0.00136218	0	0.00360399	264.575	0
358	Anura	Strabomantidae	Pristimantis	Pristimantis atillo	E	DD		7	7	100	Si	12.951	13.043	12175	88105	4415	1351	10824	2304	1696	10479	0.362628	0.110965	0.889035	0.18924	0.139302	0.860698	12175	93173	4415	1351	10824	2304	1696	10479	0.362628	0.110965	0.889035	0.18924	0.139302	0.860698	0.0606758	0.569679	0.509003	0.240068	0.126199	0.224435	93.4881	0.107115
359	Anura	Strabomantidae	Pristimantis	Pristimantis atratus	NE	VU	B1a(≤10)b(i)b(iii)b(iv)	50	50	100	Si	6553.94	6551.44	20388	39969	2014	3049	17339	2317	3428	16960	0.0987836	0.149549	0.850451	0.113645	0.168138	0.831862	31277	66984	2878	4795	26482	2606	6983	24294	0.0920165	0.153308	0.846692	0.08332	0.223263	0.776737	0.0154917	0.563332	0.54784	0.267556	0.0894531	0.235077	87.8609	0.0633664
360	Anura	Strabomantidae	Pristimantis	Pristimantis aureolineatus	NE	LC		18	14	77.7778	Si	112948	28641.3	100375	46512	6179	119	100256	5483	208	100167	0.0615592	0.00118555	0.998814	0.0546252	0.00207223	0.997928	298235	1705310	52399	39990	258245	131661	1499	296736	0.175697	0.134089	0.865911	0.441467	0.00502624	0.994974	0.0167827	0.543694	0.526912	0.291813	0.344733	0.240306	82.3494	0.0288763
361	Anura	Strabomantidae	Pristimantis	Pristimantis balionotus	E	EN	B1a(≤5)b(i)b(iii)b(iv)	4	4	100	No	12.0516	12.0516	NA	NA	NA	NA	NA	NA	NA	NA	NA	NA	NA	NA	NA	NA	NA	NA	NA	NA	NA	NA	NA	NA	NA	NA	NA	NA	NA	NA	0.0161597	0.539773	0.523613	0.289571	0.301177	0.282883	97.6903	0.0601799
362	Anura	Strabomantidae	Pristimantis	Pristimantis bambu	E	VU	B1a(≤5)b(i)b(iii)b(iv)D2	43	43	100	Si	46.629	46.497	865	34776	1231	309	556	1034	329	536	1.42312	0.357225	0.642775	1.19538	0.380347	0.619653	865	39844	1231	309	556	1034	329	536	1.42312	0.357225	0.642775	1.19538	0.380347	0.619653	0.0606758	0.550714	0.490038	0.370833	0.547972	0.230905	62.2666	0.0802511
363	Anura	Strabomantidae	Pristimantis	Pristimantis barrigai	E	VU	D2	1	1	100	No	< 3 ptos	< 3 ptos	NA	NA	NA	NA	NA	NA	NA	NA	NA	NA	NA	NA	NA	NA	NA	NA	NA	NA	NA	NA	NA	NA	NA	NA	NA	NA	NA	NA	Inf	-Inf	-Inf	NaN	NA	NA	NA	NA
364	Anura	Strabomantidae	Pristimantis	Pristimantis baryecuus	E	EN	B1a(≤5)b(i)b(iii)b(iv)	13	13	100	Si	632.093	632.631	20893	35734	1208	1740	19153	647	3109	17784	0.0578184	0.0832815	0.916719	0.0309673	0.148806	0.851194	29257	87700	1513	2814	26443	683	5505	23752	0.0517141	0.0961821	0.903818	0.0233448	0.18816	0.81184	0.00964129	0.492918	0.483276	0.107356	0.0490571	0.17226	160.457	0.0154917
365	Anura	Strabomantidae	Pristimantis	Pristimantis bellae	E	VU	A3cB1a(≤5)D2	19	19	100	Si	850.373	850.109	2061	149164	1674	948	1113	2997	901	1160	0.812227	0.459971	0.540029	1.45415	0.437166	0.562834	2360	470928	1678	1246	1114	3023	1199	1161	0.711017	0.527966	0.472034	1.28093	0.508051	0.491949	0	0.512771	0.512771	0.0647066	0.00994992	0.153201	236.763	0
366	Anura	Strabomantidae	Pristimantis	Pristimantis bicantus	NE	LC		91	91	100	Si	4183.86	4182.37	5365	89874	NA	2168	3197	NA	2196	3169	NA	0.404101	0.595899	NA	0.40932	0.59068	5886	525223	NA	2488	3398	3	2497	3389	NA	0.422698	0.577302	0.000509684	0.424227	0.575773	0.00258106	0.586285	0.583704	0.193527	0.0468557	0.220792	114.089	0.0315132
367	Anura	Strabomantidae	Pristimantis	Pristimantis brevicrus	NE	LC		94	87	92.5532	Si	127255	42208.8	77426	68346	7294	1128	76298	3860	2197	75229	0.0942061	0.0145687	0.985431	0.0498541	0.0283755	0.971625	125048	486372	38112	12179	112869	32795	19123	105925	0.304779	0.0973946	0.902605	0.262259	0.152925	0.847075	0	0.614468	0.614468	0.317197	0.501852	0.250854	79.0845	0.0340183
368	Anura	Strabomantidae	Pristimantis	Pristimantis bromeliaceus	NE	LC		38	38	100	Si	14086.6	14083.4	11773	43165	2897	7587	4186	3936	7728	4045	0.246072	0.644441	0.355559	0.334324	0.656417	0.343583	16547	99017	2906	12009	4538	3993	12252	4295	0.175621	0.725751	0.274249	0.241313	0.740436	0.259564	NA	NA	NA	NA	NA	NA	NA	0.0154917
369	Anura	Strabomantidae	Pristimantis	Pristimantis buckleyi	NE	LC		93	69	74.1935	Si	21129.4	9539.54	13042	55059	6876	2904	10138	6734	3571	9471	0.52722	0.222665	0.777335	0.516332	0.273808	0.726192	22330	147929	6923	9781	12549	6773	10909	11421	0.310031	0.438021	0.561979	0.303314	0.488536	0.511464	0.0154917	0.698907	0.683415	0.240243	0.152008	0.204591	85.1599	0.0748766
370	Anura	Strabomantidae	Pristimantis	Pristimantis buenaventura	E	VU	B1a(≤10)b(i)b(iii)b(iv)	20	20	100	Si	3228.42	3228.68	9875	94024	7744	66	9809	5446	2793	7082	0.784203	0.00668354	0.993316	0.551494	0.282835	0.717165	9913	164752	9025	69	9844	6752	2815	7098	0.910421	0.00696056	0.993039	0.681126	0.283971	0.716029	0.0206439	0.655249	0.634605	0.378025	0.520916	0.242885	64.2511	0.0932332
371	Anura	Strabomantidae	Pristimantis	Pristimantis caeruleonotus	NE	VU	D2	12	11	91.6667	Si	54.258	16.254	250	24871	378	37	213	49	192	58	1.512	0.148	0.852	0.196	0.768	0.232	445	57226	1528	74	371	164	348	97	3.43371	0.166292	0.833708	0.368539	0.782022	0.217978	0.0606758	0.560939	0.500263	0.254119	0.0748766	0.242899	95.5849	0.074865
372	Anura	Strabomantidae	Pristimantis	Pristimantis cajamarcensis	NE	VU	B1a(≤10)b(iii)b(iv)	58	58	100	Si	12129.3	12128.5	14757	42011	5603	2132	12625	5908	3194	11563	0.379684	0.144474	0.855526	0.400352	0.21644	0.78356	23316	69501	8322	4433	18883	8631	5931	17385	0.356922	0.190127	0.809873	0.370175	0.254375	0.745625	0.0326592	0.648291	0.615631	0.294212	0.355561	0.197531	67.1392	0.098274
373	Anura	Strabomantidae	Pristimantis	Pristimantis cajanuma	E	VU	D2	1	1	100	No	< 3 ptos	< 3 ptos	NA	NA	NA	NA	NA	NA	NA	NA	NA	NA	NA	NA	NA	NA	NA	NA	NA	NA	NA	NA	NA	NA	NA	NA	NA	NA	NA	NA	0.0606758	0.0606758	0	0.0606758	0.0606758	NA	NA	0.0606758
374	Anura	Strabomantidae	Pristimantis	Pristimantis calcarulatus	NE	NT	B1b(iii)b(iv)	58	58	100	Si	2993.77	2994.27	9843	54324	3656	719	9124	4672	122	9721	0.371431	0.0730468	0.926953	0.474652	0.0123946	0.987605	9843	54324	3656	719	9124	4672	122	9721	0.371431	0.0730468	0.926953	0.474652	0.0123946	0.987605	0.0200101	0.747251	0.727241	0.339754	0.492694	0.241954	71.2143	0.0469044
375	Anura	Strabomantidae	Pristimantis	Pristimantis caniari	E	VU	D2	1	1	100	No	< 3 ptos	< 3 ptos	NA	NA	NA	NA	NA	NA	NA	NA	NA	NA	NA	NA	NA	NA	NA	NA	NA	NA	NA	NA	NA	NA	NA	NA	NA	NA	NA	NA	0.0606758	0.0606758	0	0.0606758	0.0606758	NA	NA	0.0606758
376	Anura	Strabomantidae	Pristimantis	Pristimantis caprifer	NE	EN	B1a(≤5)b(i)b(iii)b(iv)	8	8	100	Si	1665.32	1666.93	54256	74757	6420	3085	51171	25180	1952	52304	0.118328	0.0568601	0.94314	0.464096	0.0359776	0.964022	167557	195720	8933	22074	145483	27784	17865	149692	0.0533132	0.13174	0.86826	0.165818	0.10662	0.89338	0.114891	0.575711	0.46082	0.436646	0.525725	0.192523	44.0914	0.421878
377	Anura	Strabomantidae	Pristimantis	Pristimantis carlosceroni	E	VU	D2	1	1	100	No	< 3 ptos	< 3 ptos	NA	NA	NA	NA	NA	NA	NA	NA	NA	NA	NA	NA	NA	NA	NA	NA	NA	NA	NA	NA	NA	NA	NA	NA	NA	NA	NA	NA	0.584596	0.584596	0	0.584596	0.584596	NA	NA	0.584596
378	Anura	Strabomantidae	Pristimantis	Pristimantis carvalhoi	NE	LC		53	36	67.9245	Si	985967	63626.7	107159	45104	774	7254	99905	1548	4241	102918	0.00722291	0.0676938	0.932306	0.0144458	0.0395767	0.960423	743764	6191972	100830	264123	479641	184026	139735	604029	0.135567	0.355117	0.644883	0.247425	0.187875	0.812125	0.00857192	0.614468	0.605896	0.186285	0.0517617	0.225951	121.293	0.0234958
379	Anura	Strabomantidae	Pristimantis	Pristimantis cedros	E	EN	B1a(≤5)b(i)b(iii)b(iv)	12	12	100	Si	389.624	388.443	13878	114659	2129	3238	10640	2538	2724	11154	0.153408	0.233319	0.766681	0.182879	0.196282	0.803718	14082	186435	2552	3402	10680	2540	2902	11180	0.181224	0.241585	0.758415	0.180372	0.206079	0.793921	0.00645489	0.59955	0.593095	0.280947	0.184928	0.24977	88.9028	0.0789389
380	Anura	Strabomantidae	Pristimantis	Pristimantis celator	E	VU	B1a(≤10)b(i)b(iii)b(iv)	13	13	100	Si	4768.68	4768.1	31016	102023	2394	5495	25521	1790	6513	24503	0.077186	0.177167	0.822833	0.0577121	0.209988	0.790012	43450	219816	3503	10180	33270	2472	11550	31900	0.0806214	0.234292	0.765708	0.056893	0.265823	0.734177	0.0370656	0.603737	0.566672	0.364795	0.524473	0.23422	64.206	0.100386
381	Anura	Strabomantidae	Pristimantis	Pristimantis chalceus	NE	NT	B1b(iii)b(iv)	39	38	97.4359	Si	25598.1	24504.4	85302	46197	3934	2357	82945	10681	1788	83514	0.0461185	0.0276312	0.972369	0.125214	0.0209608	0.979039	159442	203753	9015	10630	148812	20322	9403	150039	0.0565409	0.06667	0.93333	0.127457	0.0589744	0.941026	NA	NA	NA	NA	NA	NA	NA	0.117171
382	Anura	Strabomantidae	Pristimantis	Pristimantis chloronotus	NE	NT	B1b(iii)b(iv)	71	45	63.3803	Si	8860.06	5820.6	8922	65897	158	2878	6044	147	2119	6803	0.017709	0.322573	0.677427	0.0164761	0.237503	0.762497	11677	165338	167	4855	6822	167	4278	7399	0.0143016	0.415775	0.584225	0.0143016	0.366361	0.633639	0.0155345	0.683232	0.667698	0.349658	0.494563	0.257568	73.6629	0.0800883
383	Anura	Strabomantidae	Pristimantis	Pristimantis chocoensis	E	EN	B1a(≤5)b(iii)	6	6	100	No	26.4337	26.4337	NA	NA	NA	NA	NA	NA	NA	NA	NA	NA	NA	NA	NA	NA	NA	NA	NA	NA	NA	NA	NA	NA	NA	NA	NA	NA	NA	NA	0.00258201	0.0973099	0.0947279	0.0428033	0.0372024	0.0366429	85.6075	0.0161219
384	Anura	Strabomantidae	Pristimantis	Pristimantis chomskyi	E	VU		2	2	100	No	< 3 ptos	< 3 ptos	NA	NA	NA	NA	NA	NA	NA	NA	NA	NA	NA	NA	NA	NA	NA	NA	NA	NA	NA	NA	NA	NA	NA	NA	NA	NA	NA	NA	0.0606758	0.0796117	0.0189359	0.0701437	0.0701437	0.0133897	19.0889	0.0654098
385	Anura	Strabomantidae	Pristimantis	Pristimantis churuwiai	E	VU	B1a(≤10)b(iii)b(iv)	29	29	100	Si	7676.76	7676.33	22437	127217	3245	8542	13895	3963	8225	14212	0.144627	0.38071	0.61929	0.176628	0.366582	0.633418	30516	441175	3275	14438	16078	4018	14550	15966	0.107321	0.473129	0.526871	0.131669	0.476799	0.523201	0.00490046	0.655984	0.651083	0.226779	0.0334604	0.245693	108.341	0.0200101
386	Anura	Strabomantidae	Pristimantis	Pristimantis cisnerosi	NE	VU	B1a(≤10)b(iii)	5	4	80	No	233.535	12.8032	NA	NA	NA	NA	NA	NA	NA	NA	NA	NA	NA	NA	NA	NA	NA	NA	NA	NA	NA	NA	NA	NA	NA	NA	NA	NA	NA	NA	0.00919038	0.528927	0.519737	0.193599	0.118139	0.231199	119.422	0.0642825
387	Anura	Strabomantidae	Pristimantis	Pristimantis citriogaster	NE	NT	A3cB1b(iii)b(iv)	55	49	89.0909	Si	44029.1	5116.69	5688	51427	720	5059	629	123	5290	398	0.126582	0.889416	0.110584	0.0216245	0.930028	0.0699719	12688	1511997	1047	11714	974	1324	12093	595	0.0825189	0.923235	0.0767654	0.104351	0.953105	0.0468947	0.00725693	0.625212	0.617955	0.422685	0.517139	0.211983	50.1516	0.444168
388	Anura	Strabomantidae	Pristimantis	Pristimantis colodactylus	NE	VU	B1a(≤10)b(iii)b(iv)	24	24	100	Si	6205.27	6205.39	27352	34911	108	6375	20977	15	6791	20561	0.00394852	0.233073	0.766927	0.000548406	0.248282	0.751718	44050	56940	149	12743	31307	15	14784	29266	0.00338252	0.289285	0.710715	0.000340522	0.335619	0.664381	0.00977951	0.862323	0.852544	0.199438	0.0630578	0.24846	124.58	0.0210913
389	Anura	Strabomantidae	Pristimantis	Pristimantis colomai	NE	VU	A3cB1a(≤10)b(iii)b(iv)	22	15	68.1818	Si	20598.2	3384.69	14552	119742	1139	5803	8749	1558	4981	9571	0.078271	0.398777	0.601223	0.107064	0.34229	0.65771	155910	507044	15948	82345	73565	13477	94684	61226	0.10229	0.528157	0.471843	0.0864409	0.607299	0.392701	0.00258201	0.533959	0.531377	0.187072	0.0658666	0.232875	124.484	0.00258201
390	Anura	Strabomantidae	Pristimantis	Pristimantis colonensis	NE	VU	A3cB1a(≤10)b(iii)b(iv)	18	15	83.3333	Si	5924.02	1908.93	2296	72362	319	1351	945	368	1110	1186	0.138937	0.588415	0.411585	0.160279	0.483449	0.516551	2949	173909	324	1934	1015	372	1692	1257	0.109868	0.655816	0.344184	0.126144	0.573754	0.426246	0	0.663043	0.663043	0.227549	0.060185	0.267228	117.437	0.0194628
391	Anura	Strabomantidae	Pristimantis	Pristimantis condor	NE	NT	B1b(iii)	66	59	89.3939	Si	12874.1	7423.08	6228	50360	1247	169	6059	6716	2	6226	0.200225	0.0271355	0.972864	1.07836	0.00032113	0.999679	15138	100943	2389	277	14861	11746	41	15097	0.157815	0.0182983	0.981702	0.775928	0.00270842	0.997292	NA	NA	NA	NA	NA	NA	NA	0.0158827
392	Anura	Strabomantidae	Pristimantis	Pristimantis conspicillatus	NE	LC		235	224	95.3191	Si	265843	99212.2	105217	40906	6943	39223	65994	7691	23503	81714	0.0659874	0.372782	0.627218	0.0730966	0.223376	0.776624	162465	1859070	34409	59514	102951	128082	37604	124861	0.211793	0.366319	0.633681	0.788367	0.231459	0.768541	0	0.639696	0.639696	0.229578	0.073252	0.23778	103.573	0.0193646
393	Anura	Strabomantidae	Pristimantis	Pristimantis cremnobates	E	EN	B1a(≤5)b(iii)b(iv)	14	14	100	Si	2050.33	2049.8	2982	90110	2147	1092	1890	2659	1262	1720	0.719987	0.366197	0.633803	0.891683	0.423206	0.576794	2982	525980	2147	1092	1890	2659	1262	1720	0.719987	0.366197	0.633803	0.891683	0.423206	0.576794	0	0.601811	0.601811	0.205341	0.10153	0.245594	119.603	0.0238151
394	Anura	Strabomantidae	Pristimantis	Pristimantis crenunguis	NE	EN	B1b(i)b(iii)c(i)c(iii)	44	44	100	Si	3198.35	3199.22	5483	124804	379	1893	3590	400	2233	3250	0.0691227	0.345249	0.654751	0.0729528	0.407259	0.592741	5483	197207	379	1893	3590	403	2233	3250	0.0691227	0.345249	0.654751	0.0734999	0.407259	0.592741	0.00645489	0.783895	0.77744	0.365827	0.490989	0.239061	65.348	0.0911867
395	Anura	Strabomantidae	Pristimantis	Pristimantis croceoinguinis	E	LC		110	108	98.1818	Si	66638.7	62122	66845	79808	6246	12831	54014	3933	18246	48599	0.09344	0.191952	0.808048	0.0588376	0.27296	0.72704	77078	390053	7835	17515	59563	4716	23568	53510	0.10165	0.227237	0.772763	0.0611848	0.305768	0.694232	0.00664169	0.614468	0.607826	0.286345	0.220052	0.234705	81.9656	0.0303353
396	Anura	Strabomantidae	Pristimantis	Pristimantis crucifer	NE	VU	B1a(≤5)b(i)b(iii)b(iv)	39	39	100	Si	7600.27	7600.32	8044	126069	1320	1005	7039	3403	811	7233	0.164097	0.124938	0.875062	0.423048	0.10082	0.89918	12856	247920	5993	3824	9032	11247	3817	9039	0.466164	0.297449	0.702551	0.874844	0.296904	0.703096	0.00258201	0.784366	0.781784	0.356163	0.497319	0.258867	72.6823	0.0383264
397	Anura	Strabomantidae	Pristimantis	Pristimantis cryophilius	E	VU	B1a(≤10)b(iii)	75	75	100	Si	8537.41	8536.46	15238	21634	NA	896	14342	NA	946	14292	NA	0.0588004	0.9412	NA	0.0620816	0.937918	15280	26660	NA	938	14342	NA	988	14292	NA	0.0613874	0.938613	NA	0.0646597	0.93534	0.0124254	0.601832	0.589406	0.214693	0.10055	0.209122	97.4051	0.0649203
398	Anura	Strabomantidae	Pristimantis	Pristimantis cryptomelas	NE	NT	B1a(≤10)b(iii)b(iv)	30	30	100	Si	10616.5	10616.5	18493	38581	5297	962	17531	2470	2177	16316	0.286433	0.0520197	0.94798	0.133564	0.11772	0.88228	21492	72459	7188	1018	20474	3854	2372	19120	0.33445	0.0473665	0.952634	0.179323	0.110367	0.889633	0.00258201	0.586598	0.584016	0.330237	0.455981	0.245157	74.2367	0.0737387
399	Anura	Strabomantidae	Pristimantis	Pristimantis curtipes	NE	NT	B1b(i)b(iii)	239	239	100	Si	22427.2	22433.1	30340	81509	NA	10465	19875	NA	12659	17681	NA	0.344924	0.655076	NA	0.417238	0.582762	33558	185564	NA	13561	19997	NA	15815	17743	NA	0.404106	0.595894	NA	0.471274	0.528726	0.0606758	0.692736	0.632061	0.190777	0.124379	0.166639	87.3477	0.080686
400	Anura	Strabomantidae	Pristimantis	Pristimantis degener	NE	EN	B2a(≤5)b(i)b(ii)b(iii)	10	10	100	Si	908.938	908.045	20183	114638	612	2822	17361	41	9447	10736	0.0303225	0.139821	0.860179	0.00203141	0.468067	0.531933	54492	210182	2095	2860	51632	389	9842	44650	0.038446	0.0524848	0.947515	0.00713866	0.180614	0.819386	0.00258201	0.512095	0.509513	0.294889	0.375159	0.219386	74.3962	0.0792661
401	Anura	Strabomantidae	Pristimantis	Pristimantis delius	NE	LC		90	71	78.8889	Si	265124	91351.2	112399	38280	2387	16077	96322	2635	11238	101161	0.0212368	0.143035	0.856965	0.0234433	0.0999831	0.900017	514680	1536717	4547	382469	132211	5748	326089	188591	0.00883462	0.74312	0.25688	0.0111681	0.633576	0.366424	0	0.586262	0.586262	0.211757	0.0602828	0.236936	111.891	0.0167827
402	Anura	Strabomantidae	Pristimantis	Pristimantis devillei	E	VU	A3cB1a(≤10)b(iii)b(iv)	58	58	100	Si	2904.97	2904.86	5641	67019	2317	2463	3178	2133	1997	3644	0.410743	0.436625	0.563375	0.378124	0.354015	0.645985	8740	165794	2648	4617	4123	2884	3871	4869	0.302975	0.528261	0.471739	0.329977	0.442906	0.557094	0.00347269	0.683232	0.67976	0.403028	0.554492	0.24463	60.6981	0.108558
403	Anura	Strabomantidae	Pristimantis	Pristimantis diadematus	NE	LC		146	129	88.3562	Si	466125	85416.8	92994	56955	3088	73498	19496	3892	76167	16827	0.0332064	0.790352	0.209648	0.0418522	0.819053	0.180947	148586	6880454	7526	119343	29243	7530	125381	23205	0.0506508	0.803191	0.196809	0.0506777	0.843828	0.156172	0.00258201	0.591484	0.588902	0.21978	0.0846645	0.226306	102.969	0.0234958
404	Anura	Strabomantidae	Pristimantis	Pristimantis dissimulatus	E	EN	B1a(≤5)b(iii)	2	2	100	No	< 3 ptos	< 3 ptos	NA	NA	NA	NA	NA	NA	NA	NA	NA	NA	NA	NA	NA	NA	NA	NA	NA	NA	NA	NA	NA	NA	NA	NA	NA	NA	NA	NA	0.0728726	0.541579	0.468706	0.307226	0.307226	0.331425	107.877	0.190049
405	Anura	Strabomantidae	Pristimantis	Pristimantis duellmani	NE	EN	A1acB1a(≤5)b(iii)b(iv)	17	17	100	Si	4310.84	4309.17	23677	110186	1570	5340	18337	941	6369	17308	0.0663091	0.225535	0.774465	0.0397432	0.268995	0.731005	32165	337672	2373	9665	22500	1235	11809	20356	0.0737758	0.300482	0.699518	0.0383958	0.367138	0.632862	0.0201668	0.617408	0.597242	0.405196	0.479918	0.206165	50.8804	0.448692
406	Anura	Strabomantidae	Pristimantis	Pristimantis ecuadorensis	E	EN	B1a(≤5)b(i)b(iii)b(iv)	9	9	100	Si	2044.36	2044.49	41350	92160	1923	4215	37135	1577	6256	35094	0.0465054	0.101935	0.898065	0.0381378	0.151294	0.848706	64237	304744	3229	12777	51460	2883	14723	49514	0.050267	0.198904	0.801096	0.0448807	0.229198	0.770802	0.165727	0.747212	0.581485	0.455172	0.507913	0.195436	42.9368	0.340138
407	Anura	Strabomantidae	Pristimantis	Pristimantis enigmaticus	NE	LC		22	18	81.8182	Si	52989	28265.6	71112	71732	10055	9217	61895	8924	4198	66914	0.141397	0.129612	0.870388	0.125492	0.0590336	0.940966	113653	344028	17285	43906	69747	24673	21303	92350	0.152086	0.386316	0.613684	0.217091	0.187439	0.812561	0	0.563419	0.563419	0.320438	0.501373	0.238861	74.542	0.0642707
408	Anura	Strabomantidae	Pristimantis	Pristimantis eremitus	NE	VU	B1a(≤10)b(iii)b(iv)	25	24	96	Si	4772.44	4123.45	7985	125452	1996	2732	5253	2293	2832	5153	0.249969	0.342142	0.657858	0.287163	0.354665	0.645335	11762	357716	2732	5233	6529	3072	5470	6292	0.232273	0.444907	0.555093	0.26118	0.465057	0.534943	0.0200101	0.553126	0.533116	0.27998	0.176825	0.234657	83.8118	0.0640727
409	Anura	Strabomantidae	Pristimantis	Pristimantis eriphus	NE	NT	A3cB1a(≤10)b(iii)b(iv)	72	72	100	Si	7193.22	7192.84	10502	142239	158	7002	3500	396	7232	3270	0.0150448	0.66673	0.33327	0.0377071	0.688631	0.311369	10904	463904	158	7244	3660	396	7570	3334	0.0144901	0.664343	0.335657	0.0363169	0.694241	0.305759	0	0.639696	0.639696	0.153197	0.0278133	0.220688	144.055	0
410	Anura	Strabomantidae	Pristimantis	Pristimantis ernesti	E	VU	B1a(1)	11	11	100	No	0.080119	0.080119	NA	NA	NA	NA	NA	NA	NA	NA	NA	NA	NA	NA	NA	NA	NA	NA	NA	NA	NA	NA	NA	NA	NA	NA	NA	NA	NA	NA	0.0200101	0.459998	0.439988	0.145005	0.0342031	0.202053	139.342	0.0200101
411	Anura	Strabomantidae	Pristimantis	Pristimantis erythros	E	EN	A2cB1a(1)b(i)b(iv)	4	4	100	No	0.00497609	0.00497609	NA	NA	NA	NA	NA	NA	NA	NA	NA	NA	NA	NA	NA	NA	NA	NA	NA	NA	NA	NA	NA	NA	NA	NA	NA	NA	NA	NA	0.0607623	0.0749457	0.0141835	0.0679041	0.0679541	0.00813146	11.9749	0.0609124
412	Anura	Strabomantidae	Pristimantis	Pristimantis esmeraldas	NE	VU	B1a(≤10)b(i)b(iii)b(iv)	55	55	100	Si	14878.5	14878.5	11413	123870	150	10215	1198	36	11118	295	0.0131429	0.895032	0.104968	0.0031543	0.974152	0.0258477	16886	351478	3846	14612	2274	2615	15766	1120	0.227763	0.865332	0.134668	0.154862	0.933673	0.0663271	0.000542283	0.606304	0.605762	0.25083	0.0995638	0.253938	101.239	0.00258201
413	Anura	Strabomantidae	Pristimantis	Pristimantis eugeniae	E	EN	B2a(≤10)b(i)b(iii)b(iv)c(ii)c(III)	37	37	100	Si	1957.68	1957.76	NA	57548	6541	NA	3734	10644	NA	3734	NA	NA	NA	NA	NA	NA	NA	57548	6541	NA	3734	10644	NA	3734	NA	NA	NA	NA	NA	NA	0.0201668	0.600202	0.580035	0.328727	0.490703	0.22903	69.6719	0.0782965
414	Anura	Strabomantidae	Pristimantis	Pristimantis exoristus	NE	EN	B1a(≤5)b(i)b(iii)b(iv)	16	12	75	Si	4059.99	2706.21	20256	36041	1538	6198	14058	2877	4131	16125	0.0759281	0.305983	0.694017	0.142032	0.20394	0.79606	33898	82994	1578	14162	19736	2955	12070	21828	0.0465514	0.417783	0.582217	0.0871733	0.356068	0.643932	0.0154917	0.539836	0.524345	0.199212	0.0517119	0.248606	124.795	0.0154917
415	Anura	Strabomantidae	Pristimantis	Pristimantis festae	E	VU	B1a(≤5)D2	32	32	100	Si	159.74	159.836	1164	66536	123	567	597	155	351	813	0.10567	0.487113	0.512887	0.133162	0.301546	0.698454	1164	66536	123	567	597	155	351	813	0.10567	0.487113	0.512887	0.133162	0.301546	0.698454	0.0608006	0.683232	0.622432	0.249893	0.137845	0.234255	93.7424	0.102197
416	Anura	Strabomantidae	Pristimantis	Pristimantis floridus	E	VU		1	1	100	No	< 3 ptos	< 3 ptos	NA	NA	NA	NA	NA	NA	NA	NA	NA	NA	NA	NA	NA	NA	NA	NA	NA	NA	NA	NA	NA	NA	NA	NA	NA	NA	NA	NA	0.340138	0.340138	0	0.340138	0.340138	NA	NA	0.340138
417	Anura	Strabomantidae	Pristimantis	Pristimantis gagliardoi	E	EN	A3cB1a(≤5)b(i)b(iii)b(iv)	37	37	100	Si	1147.67	1148.45	1269	102104	1322	660	609	1800	786	483	1.04177	0.520095	0.479905	1.41844	0.619385	0.380615	1269	107172	1322	660	609	1800	786	483	1.04177	0.520095	0.479905	1.41844	0.619385	0.380615	0.0138096	0.601832	0.588022	0.27149	0.107488	0.230036	84.7309	0.0967924
418	Anura	Strabomantidae	Pristimantis	Pristimantis galdi	NE	LC		107	106	99.0654	Si	43593.7	43592.6	41531	103332	8203	11677	29854	9487	14144	27387	0.197515	0.281163	0.718837	0.228432	0.340565	0.659435	79093	1958789	18062	29725	49368	19532	35432	43661	0.228364	0.375823	0.624177	0.24695	0.447979	0.552021	NA	NA	NA	NA	NA	NA	NA	0.0241584
419	Anura	Strabomantidae	Pristimantis	Pristimantis ganonotus	E	VU	B1a(≤10)b(iii)b(iv)	25	25	100	Si	15735.8	15734.6	7857	145042	NA	5311	2546	229	4754	3103	NA	0.675958	0.324042	0.029146	0.605066	0.394934	8996	465970	NA	6325	2671	7448	5736	3260	NA	0.70309	0.29691	0.827924	0.637617	0.362383	0	0.561186	0.561186	0.140081	0.0342031	0.206226	147.219	0.0167827
420	Anura	Strabomantidae	Pristimantis	Pristimantis gentryi	E	EN	A3cB1a(≤5)b(iii)b(iv)	13	13	100	Si	1475.81	1476.33	418	67404	1	417	1	17	415	3	0.00239234	0.997608	0.00239234	0.0406699	0.992823	0.00717703	418	67404	1	417	1	17	415	3	0.00239234	0.997608	0.00239234	0.0406699	0.992823	0.00717703	0.0798342	0.598951	0.519117	0.276798	0.223909	0.183584	66.3242	0.156718
421	Anura	Strabomantidae	Pristimantis	Pristimantis gladiator	E	VU	A3cB1a(≤10)b(iii)b(iv)	31	31	100	Si	6309.31	6308.26	15158	59819	NA	9655	5503	2	9437	5721	NA	0.636957	0.363043	0.000131944	0.622576	0.377424	17642	159540	NA	12135	5507	2	11904	5738	NA	0.687847	0.312153	0.000113366	0.674753	0.325247	0.0200101	0.692736	0.672726	0.191391	0.0451928	0.227653	118.947	0.0342108
422	Anura	Strabomantidae	Pristimantis	Pristimantis glandulosus	E	VU	D2	37	37	100	Si	1508.05	1508.48	4098	57409	6316	1805	2293	7112	2187	1911	1.54124	0.440459	0.559541	1.73548	0.533675	0.466325	4098	57409	6316	1805	2293	7112	2187	1911	1.54124	0.440459	0.559541	1.73548	0.533675	0.466325	0.00866884	0.593426	0.584757	0.391544	0.552983	0.239954	61.2841	0.10215
423	Anura	Strabomantidae	Pristimantis	Pristimantis gloria	E	EN	A3cB1a(≤5)b(iii)b(iv)	20	20	100	Si	1702.3	1702.05	6191	56180	NA	3287	2904	NA	4386	1805	NA	0.530932	0.469068	NA	0.708448	0.291552	6201	94938	NA	3297	2904	NA	4396	1805	NA	0.531688	0.468312	NA	0.708918	0.291082	0.0606758	0.589915	0.529239	0.204535	0.121982	0.166584	81.4449	0.10836
424	Anura	Strabomantidae	Pristimantis	Pristimantis gralarias	E	VU		1	1	100	No	< 3 ptos	< 3 ptos	NA	NA	NA	NA	NA	NA	NA	NA	NA	NA	NA	NA	NA	NA	NA	NA	NA	NA	NA	NA	NA	NA	NA	NA	NA	NA	NA	NA	0.0251541	0.0251541	0	0.0251541	0.0251541	NA	NA	0.0251541
425	Anura	Strabomantidae	Pristimantis	Pristimantis gualacenio	E	EN	A3cB1a(≤5)b(i)b(iii)b(iv)	16	16	100	Si	249.926	249.439	27768	28694	1373	10157	17611	269	13443	14325	0.0494454	0.365781	0.634219	0.00968741	0.484118	0.515882	38956	78141	1373	19316	19640	269	23614	15342	0.0352449	0.495841	0.504159	0.00690523	0.606171	0.393829	0.0154917	0.56178	0.546288	0.310191	0.309038	0.247656	79.8398	0.0714281
426	Anura	Strabomantidae	Pristimantis	Pristimantis hamiotae	E	CR	B2a(1)b(i)b(iii)b(iv)	2	2	100	No	< 3 ptos	< 3 ptos	NA	NA	NA	NA	NA	NA	NA	NA	NA	NA	NA	NA	NA	NA	NA	NA	NA	NA	NA	NA	NA	NA	NA	NA	NA	NA	NA	NA	0.0322581	0.580377	0.548119	0.306318	0.306318	0.387579	126.528	0.169288
427	Anura	Strabomantidae	Pristimantis	Pristimantis hampatusami	E	EN	B2a(≤5)b(i)b(iii)b(iv)	10	10	100	Si	2501.79	2500.54	3756	103664	4223	311	3445	5652	338	3418	1.12433	0.0828009	0.917199	1.50479	0.0899894	0.910011	3758	175059	4873	312	3446	6552	339	3419	1.2967	0.0830229	0.916977	1.74348	0.0902076	0.909792	0.0373968	0.560621	0.523224	0.401583	0.527492	0.217709	54.2126	0.22499
428	Anura	Strabomantidae	Pristimantis	Pristimantis hectus	NE	EN	B1a(≤5)b(i)b(iii)b(iv)	4	4	100	No	8.25627	8.25627	NA	NA	NA	NA	NA	NA	NA	NA	NA	NA	NA	NA	NA	NA	NA	NA	NA	NA	NA	NA	NA	NA	NA	NA	NA	NA	NA	NA	0.072027	0.510984	0.438957	0.29244	0.293375	0.235189	80.4229	0.098131
429	Anura	Strabomantidae	Pristimantis	Pristimantis huicundo	E	EN	B1a(≤5)b(i)b(iii)b(iv)	27	27	100	Si	1135.33	1134.66	5679	129328	426	735	4944	212	671	5008	0.0750132	0.129424	0.870576	0.0373305	0.118155	0.881845	7243	258999	527	1246	5997	259	1209	6034	0.0727599	0.172028	0.827972	0.0357587	0.16692	0.83308	0.0204775	0.678338	0.657861	0.245985	0.135873	0.2266	92.1194	0.0795509
430	Anura	Strabomantidae	Pristimantis	Pristimantis ignicolor	E	EN	B1a(≤5)b(i)b(iii)b(iv)	5	5	100	Si	1415.14	1415.71	13129	54519	175	3887	9242	95	3426	9703	0.0133293	0.296062	0.703938	0.00723589	0.260949	0.739051	13129	54519	175	3887	9242	95	3426	9703	0.0133293	0.296062	0.703938	0.00723589	0.260949	0.739051	0.0342108	0.558888	0.524678	0.347481	0.499697	0.257005	73.9621	0.10215
431	Anura	Strabomantidae	Pristimantis	Pristimantis illotus	NE	EN	B1a(≤5)b(i)b(iii)b(iv)	18	18	100	Si	2101.51	2100.71	6979	125237	3217	716	6263	3879	542	6437	0.460954	0.102593	0.897407	0.55581	0.0776616	0.922338	8628	359310	4272	1284	7344	5284	951	7677	0.495132	0.148818	0.851182	0.612425	0.110223	0.889777	0.0211353	0.619505	0.598369	0.322086	0.463112	0.245741	76.2966	0.0614664
432	Anura	Strabomantidae	Pristimantis	Pristimantis incanus	E	EN	A3cB1a(≤5)b(i)b(iii)b(iv)	20	20	100	Si	2183.66	2183.65	4703	90512	24	3587	1116	35	3568	1135	0.00510313	0.762705	0.237295	0.00744206	0.758665	0.241335	4703	526382	24	3587	1116	35	3568	1135	0.00510313	0.762705	0.237295	0.00744206	0.758665	0.241335	0.0200101	0.639696	0.619686	0.296232	0.298074	0.256522	86.5951	0.0342629
433	Anura	Strabomantidae	Pristimantis	Pristimantis incomptus	NE	LC		181	177	97.7901	Si	32528.1	32223.6	26112	122746	4208	11845	14267	4217	15290	10822	0.161152	0.453623	0.546377	0.161497	0.585555	0.414445	67570	2189344	9932	40081	27489	11443	46687	20883	0.146988	0.593177	0.406823	0.16935	0.690943	0.309057	0	0.858267	0.858267	0.271852	0.120665	0.254834	93.7397	0.0200101
434	Anura	Strabomantidae	Pristimantis	Pristimantis inusitatus	E	VU	B2a(≤5)b(i)b(iii)b(iv)	23	23	100	Si	7161.92	7160.98	5788	147003	108	2372	3416	366	1957	3831	0.0186593	0.409813	0.590187	0.0632343	0.338113	0.661887	5809	469049	108	2391	3418	366	1978	3831	0.0185918	0.411603	0.588397	0.0630057	0.340506	0.659494	0	0.58165	0.58165	0.262931	0.145168	0.241269	91.7614	0.0342235
435	Anura	Strabomantidae	Pristimantis	Pristimantis jimenezi	E	CR	B1a(1)b(i)b(iii)b(iv)	5	5	100	Si	40.421	40.473	7724	29148	NA	1874	5850	NA	2509	5215	NA	0.24262	0.75738	NA	0.324832	0.675168	7731	34209	NA	1874	5857	NA	2509	5222	NA	0.242401	0.757599	NA	0.324538	0.675462	0.100565	0.634641	0.534077	0.410813	0.586248	0.273117	66.4821	0.124149
436	Anura	Strabomantidae	Pristimantis	Pristimantis katoptroides	NE	LC		54	53	98.1481	Si	25426.5	25424.5	26887	120807	5205	17772	9115	8528	20374	6513	0.193588	0.660989	0.339011	0.317179	0.757764	0.242236	37187	431570	6209	25392	11795	10299	28853	8334	0.166967	0.682819	0.317181	0.276952	0.775889	0.224111	0	0.614468	0.614468	0.213579	0.0518714	0.240032	112.386	0.0199947
437	Anura	Strabomantidae	Pristimantis	Pristimantis kichwarum	NE	LC		254	254	100	Si	60967.1	60968.8	78370	49617	24912	1389	76981	24889	1407	76963	0.317877	0.0177236	0.982276	0.317583	0.0179533	0.982047	94970	307781	72215	2340	92630	91547	1882	93088	0.760398	0.0246394	0.975361	0.963957	0.0198168	0.980183	0	0.60659	0.60659	0.211316	0.0790185	0.222913	105.488	0.064943
438	Anura	Strabomantidae	Pristimantis	Pristimantis kirklandi	E	DD		2	2	100	No	< 3 ptos	< 3 ptos	NA	NA	NA	NA	NA	NA	NA	NA	NA	NA	NA	NA	NA	NA	NA	NA	NA	NA	NA	NA	NA	NA	NA	NA	NA	NA	NA	NA	0.0605408	0.499664	0.439123	0.280102	0.280102	0.310507	110.855	0.170322
439	Anura	Strabomantidae	Pristimantis	Pristimantis kuri	E	EN	B1a(≤5)b(i)b(iii)b(iv)	8	8	100	Si	2509.32	2508.82	31254	66194	14195	10	31244	16223	2097	29157	0.454182	0.000319959	0.99968	0.51907	0.0670954	0.932905	31352	137407	14931	10	31342	17126	2114	29238	0.476238	0.000318959	0.999681	0.546249	0.0674279	0.932572	0.0323148	0.505883	0.473568	0.128061	0.0737779	0.15989	124.854	0.0352745
440	Anura	Strabomantidae	Pristimantis	Pristimantis labiosus	NE	VU	B1a(≤10)b(i)b(iii)b(iv)	66	66	100	Si	13555.6	13556.1	14468	119865	1100	5694	8774	1150	6650	7818	0.0760299	0.393558	0.606442	0.0794858	0.459635	0.540365	20276	348109	3825	7030	13246	3474	8350	11926	0.188647	0.346715	0.653285	0.171336	0.411817	0.588183	0.00363195	0.581762	0.57813	0.37251	0.517605	0.223693	60.0502	0.109384
441	Anura	Strabomantidae	Pristimantis	Pristimantis lacrimosus	NE	LC		34	34	100	Si	37782.1	37779.7	NA	74137	9754	NA	69008	3435	310	68698	NA	NA	NA	NA	NA	NA	101392	358503	15071	6282	95110	5413	7436	93956	0.148641	0.0619576	0.938042	0.0533869	0.0733391	0.926661	0.00258201	0.573847	0.571265	0.293432	0.292394	0.22422	76.4129	0.0782383
442	Anura	Strabomantidae	Pristimantis	Pristimantis lanthanites	NE	LC		188	186	98.9362	Si	72766.3	65452.2	72437	74798	5664	6618	65819	3491	8627	63810	0.0781921	0.0913621	0.908638	0.0481936	0.119097	0.880903	79752	377856	17358	9679	70073	10541	12095	67657	0.21765	0.121364	0.878636	0.132172	0.151658	0.848342	0	0.599387	0.599387	0.296114	0.370502	0.23715	80.0873	0.040573
443	Anura	Strabomantidae	Pristimantis	Pristimantis latericius	E	VU	D2	2	2	100	No	< 3 ptos	< 3 ptos	NA	NA	NA	NA	NA	NA	NA	NA	NA	NA	NA	NA	NA	NA	NA	NA	NA	NA	NA	NA	NA	NA	NA	NA	NA	NA	NA	NA	0.0154917	0.509782	0.49429	0.262637	0.262637	0.349516	133.08	0.139064
444	Anura	Strabomantidae	Pristimantis	Pristimantis laticlavius	NE	VU	B1a(≤10)b(i)b(iii)b(iv)	31	31	100	Si	9849.51	9849.46	25318	92602	6840	3075	22243	5618	3129	22189	0.270164	0.121455	0.878545	0.221897	0.123588	0.876412	45272	134268	8321	5759	39513	7036	6427	38845	0.1838	0.127209	0.872791	0.155416	0.141964	0.858036	0.00228149	0.5519	0.549618	0.32462	0.509922	0.232497	71.6211	0.0652954
445	Anura	Strabomantidae	Pristimantis	Pristimantis latidiscus	NE	LC		125	124	99.2	Si	26937.2	26208.5	21262	113593	578	16162	5100	914	17798	3464	0.0271846	0.760135	0.239865	0.0429875	0.83708	0.16292	23204	347454	1552	17911	5293	2131	19547	3657	0.066885	0.771893	0.228107	0.0918376	0.842398	0.157602	0.000542283	0.580063	0.579521	0.189591	0.057456	0.229538	121.07	0.00258201
446	Anura	Strabomantidae	Pristimantis	Pristimantis leoni	NE	EN	B1a(≤5)b(i)b(iii)b(iv)	56	56	100	Si	3277.61	3276.61	6108	60847	868	2128	3980	573	2749	3359	0.142109	0.348396	0.651604	0.0938114	0.450065	0.549935	6108	60847	868	2128	3980	573	2749	3359	0.142109	0.348396	0.651604	0.0938114	0.450065	0.549935	0.0208855	0.601576	0.580691	0.161464	0.0696538	0.183225	113.478	0.067001
447	Anura	Strabomantidae	Pristimantis	Pristimantis leucopus	NE	EN	A3cB1a(≤5)b(i)b(iii)b(iv)c(i)	10	10	100	Si	2724.59	2723.02	8354	86885	NA	4045	4309	NA	4482	3872	NA	0.484199	0.515801	NA	0.536509	0.463491	9757	521352	NA	5371	4386	NA	5832	3925	NA	0.550477	0.449523	NA	0.597725	0.402275	0.0342031	0.652842	0.618639	0.315098	0.306764	0.241318	76.5849	0.105131
448	Anura	Strabomantidae	Pristimantis	Pristimantis librarius	E	LC		36	36	100	Si	31915.6	31914.1	51043	93614	8242	841	50202	2524	8219	42824	0.161472	0.0164763	0.983524	0.0494485	0.161021	0.838979	58458	397704	18804	4112	54346	4061	12235	46223	0.321667	0.0703411	0.929659	0.0694687	0.209296	0.790704	0	0.586262	0.586262	0.315884	0.447653	0.234683	74.2942	0.0344342
449	Anura	Strabomantidae	Pristimantis	Pristimantis limoncochensis	NE	NT	A2c	28	26	92.8571	Si	27983.3	18485.8	26238	49173	19828	23633	2605	33216	15313	10925	0.755698	0.900717	0.0992835	1.26595	0.583619	0.416381	36750	312479	181880	33128	3622	290392	24040	12710	4.94912	0.901442	0.0985578	7.90182	0.65415	0.34585	0.00668967	0.653882	0.647193	0.288046	0.203535	0.251701	87.3825	0.0272938
450	Anura	Strabomantidae	Pristimantis	Pristimantis lividus	E	VU	D2	17	17	100	Si	2091.11	2091.91	5108	60039	2676	722	4386	2177	559	4549	0.523884	0.141347	0.858653	0.426194	0.109436	0.890564	5108	60039	2676	722	4386	2177	559	4549	0.523884	0.141347	0.858653	0.426194	0.109436	0.890564	0.0342108	0.593426	0.559215	0.394315	0.549437	0.238847	60.5728	0.10215
451	Anura	Strabomantidae	Pristimantis	Pristimantis llanganati	E	NT	A3cB1a(≤5)	18	18	100	Si	681.872	681.96	784	94455	NA	653	131	NA	582	202	NA	0.832908	0.167092	NA	0.742347	0.257653	784	530325	NA	653	131	NA	582	202	NA	0.832908	0.167092	NA	0.742347	0.257653	0	0.586285	0.586285	0.0578043	0.0205754	0.136561	236.247	0
452	Anura	Strabomantidae	Pristimantis	Pristimantis loujosti	E	VU		1	1	100	No	< 3 ptos	< 3 ptos	NA	NA	NA	NA	NA	NA	NA	NA	NA	NA	NA	NA	NA	NA	NA	NA	NA	NA	NA	NA	NA	NA	NA	NA	NA	NA	NA	NA	0.0387356	0.0387356	0	0.0387356	0.0387356	NA	NA	0.0387356
453	Anura	Strabomantidae	Pristimantis	Pristimantis loustes	NE	CR	B1a(≤5)b(i)b(iii)b(iv)	3	2	66.6667	No	4.99538	< 3 ptos	NA	NA	NA	NA	NA	NA	NA	NA	NA	NA	NA	NA	NA	NA	NA	NA	NA	NA	NA	NA	NA	NA	NA	NA	NA	NA	NA	NA	0.533959	0.586257	0.0522977	0.560108	0.560108	0.03698	6.60231	0.547033
454	Anura	Strabomantidae	Pristimantis	Pristimantis lucidosignatus	NE	DD		2	2	100	No	< 3 ptos	< 3 ptos	NA	NA	NA	NA	NA	NA	NA	NA	NA	NA	NA	NA	NA	NA	NA	NA	NA	NA	NA	NA	NA	NA	NA	NA	NA	NA	NA	NA	0.197971	0.54892	0.350949	0.373445	0.373445	0.248158	66.451	0.285708
455	Anura	Strabomantidae	Pristimantis	Pristimantis luscombei	E	LC		112	85	75.8929	Si	259708	52312.5	66696	62092	24278	82	66614	26844	37	66659	0.36401	0.00122946	0.998771	0.402483	0.000554756	0.999445	205410	1705593	144941	10311	195099	228706	2384	203026	0.705618	0.0501972	0.949803	1.11341	0.0116061	0.988394	0	0.767832	0.767832	0.164535	0.0234958	0.225303	136.933	0.0167827
456	Anura	Strabomantidae	Pristimantis	Pristimantis luteolateralis	E	NT	B1a(≤5)b(i)b(iii)b(iv)	81	81	100	Si	2469.97	2470.04	NA	59064	4738	NA	4021	5952	NA	4021	NA	NA	NA	NA	NA	NA	NA	59064	4738	NA	4021	5952	NA	4021	NA	NA	NA	NA	NA	NA	0.0180737	0.784366	0.766292	0.419962	0.521321	0.220712	52.5553	0.179866
457	Anura	Strabomantidae	Pristimantis	Pristimantis lutzae	E	VU	B1a(≤10)b(i)b(iii)b(iv)	46	46	100	Si	3745.26	3745	9245	27495	132	1217	8028	18	1551	7694	0.014278	0.131639	0.868361	0.001947	0.167766	0.832234	9245	32563	132	1217	8028	18	1551	7694	0.014278	0.131639	0.868361	0.001947	0.167766	0.832234	0.0606758	0.598247	0.537571	0.151691	0.0736636	0.144489	95.2523	0.0645573
458	Anura	Strabomantidae	Pristimantis	Pristimantis lymani	NE	LC		197	194	98.4772	Si	24507.9	15776.7	17868	41295	6732	1164	16704	8658	1409	16459	0.376763	0.0651444	0.934856	0.484553	0.0788561	0.921144	32316	95561	10463	3915	28401	15082	4105	28211	0.323772	0.121147	0.878853	0.466704	0.127027	0.872973	0.0163528	0.722688	0.706335	0.342036	0.369417	0.195535	57.1678	0.128298
459	Anura	Strabomantidae	Pristimantis	Pristimantis malkini	NE	LC		80	75	93.75	Si	66002.3	51433.7	61105	86225	5569	55472	5633	3548	59214	1891	0.0911382	0.907814	0.0921856	0.058064	0.969053	0.0309467	77839	391354	5773	72152	5687	3652	75895	1944	0.0741659	0.926939	0.0730611	0.0469174	0.975025	0.0249746	0	0.605695	0.605695	0.199005	0.0605195	0.228608	114.876	0.02268
460	Anura	Strabomantidae	Pristimantis	Pristimantis mallii	E	VU	B1a(1)b(i)b(iii)b(iv)	7	7	100	No	0.0652804	0.0652804	NA	NA	NA	NA	NA	NA	NA	NA	NA	NA	NA	NA	NA	NA	NA	NA	NA	NA	NA	NA	NA	NA	NA	NA	NA	NA	NA	NA	0.00490046	0.521158	0.516257	0.0827536	0.0100444	0.193331	233.623	0.0100176
461	Anura	Strabomantidae	Pristimantis	Pristimantis marcoreyesi	E	EN	B1a(≤5)b(i)b(iii)b(iv)	11	11	100	Si	209.299	209.135	NA	56860	975	975	NA	975	975	NA	NA	NA	NA	NA	NA	NA	NA	117495	975	975	NA	975	975	NA	NA	NA	NA	NA	NA	NA	0.0355018	0.539035	0.503533	0.10003	0.0606758	0.146941	146.898	0.0378187
462	Anura	Strabomantidae	Pristimantis	Pristimantis martiae	NE	LC		76	70	92.1053	Si	94355	73906.6	85923	66510	466	30828	55095	359	39899	46024	0.00542346	0.358786	0.641214	0.00417816	0.464358	0.535642	108971	364249	1746	44211	64760	445	56282	52689	0.0160226	0.405713	0.594287	0.00408366	0.516486	0.483514	0.00668967	0.767832	0.761142	0.283059	0.228716	0.240288	84.8896	0.0306017
463	Anura	Strabomantidae	Pristimantis	Pristimantis matidiktyo	E	LC		25	25	100	Si	48994	48991	62567	68788	21544	1	62566	28262	12	62555	0.344335	1.59829e-05	0.999984	0.451708	0.000191794	0.999808	90923	323749	60294	78	90845	155604	90	90833	0.663133	0.000857869	0.999142	1.71138	0.000989849	0.99901	0	0.614468	0.614468	0.258673	0.140754	0.248669	96.1325	0.0234487
464	Anura	Strabomantidae	Pristimantis	Pristimantis matildae	E	NT	B1b(iii)	2	2	100	No	50	NA	NA	NA	NA	NA	NA	NA	NA	NA	NA	NA	NA	NA	NA	NA	NA	NA	NA	NA	NA	NA	NA	NA	NA	NA	NA	NA	NA	NA	NA	NA	NA	NA	NA	NA	NA	NA
465	Anura	Strabomantidae	Pristimantis	Pristimantis mazar	E	EN	B1a(≤5)b(i)b(iii)b(iv)	31	31	100	Si	121.514	121.355	957	35058	857	456	501	260	774	183	0.895507	0.476489	0.523511	0.271682	0.808777	0.191223	957	40126	857	456	501	260	774	183	0.895507	0.476489	0.523511	0.271682	0.808777	0.191223	0.0606758	0.601832	0.541156	0.19351	0.0990477	0.204189	105.519	0.061066
466	Anura	Strabomantidae	Pristimantis	Pristimantis metabates	NE	VU	D2	4	4	100	No	0.00419665	0.00419665	NA	NA	NA	NA	NA	NA	NA	NA	NA	NA	NA	NA	NA	NA	NA	NA	NA	NA	NA	NA	NA	NA	NA	NA	NA	NA	NA	NA	0.153557	0.565433	0.411877	0.450228	0.540961	0.198124	44.0053	0.442589
467	Anura	Strabomantidae	Pristimantis	Pristimantis miktos	NE	LC		21	12	57.1429	Si	71564.5	24276.5	72647	60795	19457	849	71798	20712	770	71877	0.267829	0.0116866	0.988313	0.285105	0.0105992	0.989401	186145	238243	50578	5863	180282	102101	2756	183389	0.271713	0.031497	0.968503	0.548503	0.0148057	0.985194	0.00671309	0.526172	0.519459	0.0994291	0.0167827	0.197911	199.047	0.00671309
468	Anura	Strabomantidae	Pristimantis	Pristimantis mindo	E	EN	B1a(≤5)b(i)b(iii)b(iv)	22	22	100	Si	2824.14	2824.33	8115	120823	1728	1944	6171	4911	1487	6628	0.212939	0.239556	0.760444	0.605176	0.183241	0.816759	8327	192796	1946	1964	6363	5090	1534	6793	0.233698	0.235859	0.764141	0.611265	0.18422	0.81578	0.0193592	0.563695	0.544336	0.194967	0.0481796	0.223748	114.762	0.0375938
469	Anura	Strabomantidae	Pristimantis	Pristimantis minimus	E	EN	A3cB1a(≤5)b(i)b(iii)b(iv)	39	31	79.4872	Si	445.629	355.906	4322	148327	250	2294	2028	330	1746	2576	0.0578436	0.530773	0.469227	0.0763535	0.40398	0.59602	7532	467184	250	4758	2774	343	3403	4129	0.0331917	0.631705	0.368295	0.045539	0.451806	0.548194	0.00258201	0.542578	0.539996	0.035009	0.00903684	0.095871	273.847	0.00861934
470	Anura	Strabomantidae	Pristimantis	Pristimantis modipeplus	E	VU	B1a(≤5)b(i)b(iii)b(iv)	16	16	100	Si	759.815	759.419	13196	139233	470	3887	9309	580	3179	10017	0.0356169	0.294559	0.705441	0.0439527	0.240906	0.759094	13196	461300	470	3887	9309	580	3179	10017	0.0356169	0.294559	0.705441	0.0439527	0.240906	0.759094	0.0154917	0.898028	0.882536	0.27679	0.187804	0.28136	101.651	0.080686
471	Anura	Strabomantidae	Pristimantis	Pristimantis multicolor	E	EN	A3c	14	14	100	Si	9.77	9.712	76	25423	NA	72	4	76	76	NA	NA	0.947368	0.0526316	1	1	NA	104	59092	3	97	7	104	104	NA	0.0288462	0.932692	0.0673077	1	1	NA	0.0606758	0.514841	0.454165	0.13265	0.0747938	0.161949	122.087	0.0609832
472	Anura	Strabomantidae	Pristimantis	Pristimantis munozi	E	VU	B1a(1)	2	2	100	No	< 3 ptos	< 3 ptos	NA	NA	NA	NA	NA	NA	NA	NA	NA	NA	NA	NA	NA	NA	NA	NA	NA	NA	NA	NA	NA	NA	NA	NA	NA	NA	NA	NA	0.0208855	0.601576	0.580691	0.311231	0.311231	0.41061	131.931	0.166058
473	Anura	Strabomantidae	Pristimantis	Pristimantis muranunka	E	NT	B1a(1)	7	6	85.7143	Si	11.037	3.014	456	55731	1648	194	262	290	345	111	3.61404	0.425439	0.574561	0.635965	0.756579	0.243421	1034	115597	1839	239	795	315	562	472	1.77853	0.231141	0.768859	0.304642	0.54352	0.45648	0.0154917	0.0154917	0	0.0154917	0.0154917	0	0	0.0154917
474	Anura	Strabomantidae	Pristimantis	Pristimantis muricatus	E	VU	B1a(≤10)b(i)b(iii)b(iv)	21	21	100	Si	12244	12243.2	34054	94810	1802	10627	23427	2399	20922	13132	0.052916	0.312063	0.687937	0.0704469	0.614377	0.385623	35082	166166	1821	10689	24393	2819	21269	13813	0.051907	0.304686	0.695314	0.0803546	0.606265	0.393735	0.00258201	0.522028	0.519446	0.180556	0.0720077	0.204615	113.325	0.0183693
475	Anura	Strabomantidae	Pristimantis	Pristimantis muscosus	NE	VU	B1a(≤10)b(i)b(iii)b(iv)	23	23	100	Si	4487.57	4484.96	1103	33360	2409	523	580	2447	340	763	2.18404	0.474161	0.525839	2.2185	0.30825	0.69175	1284	38018	2638	541	743	2649	348	936	2.05452	0.42134	0.57866	2.06308	0.271028	0.728972	0.00645489	0.563332	0.556877	0.234975	0.0596591	0.252492	107.455	0.0286921
476	Anura	Strabomantidae	Pristimantis	Pristimantis mutabilis	E	EN	B1a(≤5)b(i)b(iii)b(iv)	8	8	100	Si	390.448	390.645	4278	62207	1338	1539	2739	2072	608	3670	0.312763	0.359748	0.640252	0.484338	0.142122	0.857878	4278	62207	1338	1539	2739	2072	608	3670	0.312763	0.359748	0.640252	0.484338	0.142122	0.857878	0.0250483	0.527665	0.502616	0.209641	0.0376646	0.242213	115.537	0.037605
477	Anura	Strabomantidae	Pristimantis	Pristimantis myersi	NE	VU	B1a(≤5)b(i)b(iii)b(iv)	92	21	22.8261	Si	4514.05	1005.89	7111	128235	87	1033	6078	3	1690	5421	0.0122346	0.145268	0.854732	0.000421882	0.23766	0.76234	11905	254773	91	1781	10124	3	2862	9043	0.00764385	0.149601	0.850399	0.000251995	0.240403	0.759597	0.0243065	0.677741	0.653434	0.147347	0.0809785	0.17502	118.781	0.0606758
478	Anura	Strabomantidae	Pristimantis	Pristimantis nangaritza	E	CR	B2a(1)b(i)b(iii)b(iv)	3	3	100	No	0.000539241	0.000539241	NA	NA	NA	NA	NA	NA	NA	NA	NA	NA	NA	NA	NA	NA	NA	NA	NA	NA	NA	NA	NA	NA	NA	NA	NA	NA	NA	NA	0.00903684	0.00903684	0	0.00903684	0.00903684	0	0	0.00903684
479	Anura	Strabomantidae	Pristimantis	Pristimantis nelsongalloi	E	DD		5	5	100	Si	194.618	195.666	NA	122445	15949	NA	14505	15782	18	14487	NA	NA	NA	NA	NA	NA	NA	398589	52319	NA	24058	55762	18	24040	NA	NA	NA	NA	NA	NA	0.0099861	0.531695	0.521709	0.128905	0.0101084	0.227353	176.373	0.0100444
480	Anura	Strabomantidae	Pristimantis	Pristimantis nephophilus	NE	NT	A3cB1b(iii)	29	24	82.7586	Si	26991.9	5558.27	14094	132931	6041	5836	8258	7438	6347	7747	0.428622	0.414077	0.585923	0.527742	0.450333	0.549667	34737	2009596	11616	18338	16399	17426	18931	15806	0.334398	0.52791	0.47209	0.501655	0.544981	0.455019	0.0154917	0.858267	0.842775	0.334647	0.500921	0.264088	78.9152	0.0329067
481	Anura	Strabomantidae	Pristimantis	Pristimantis nietoi	E	VU	B1FRAGb(iii)	19	19	100	Si	8027.72	8028.7	16139	113849	678	2417	13722	847	631	15508	0.04201	0.149761	0.850239	0.0524816	0.0390978	0.960902	16572	185819	678	2417	14155	847	631	15941	0.0409124	0.145848	0.854152	0.0511103	0.0380763	0.961924	0.00258201	0.525436	0.522854	0.148317	0.0374884	0.21791	146.922	0.00907147
482	Anura	Strabomantidae	Pristimantis	Pristimantis nigrogriseus	E	EN	A3c	24	24	100	Si	15255.1	15258	34869	114735	3295	17877	16992	3933	18360	16509	0.0944965	0.51269	0.48731	0.112794	0.526542	0.473458	43188	428458	3320	23171	20017	3971	23729	19459	0.0768732	0.536515	0.463485	0.0919468	0.549435	0.450565	0	0.627579	0.627579	0.165004	0.0433848	0.230214	139.52	0.00258201
483	Anura	Strabomantidae	Pristimantis	Pristimantis nimbus	E	NT	B1a(≤5)	8	8	100	Si	138.005	138.146	19176	38462	197	2461	16715	724	1766	17410	0.0102733	0.128338	0.871662	0.0377555	0.0920943	0.907906	28260	89799	411	3459	24801	1464	2682	25578	0.0145435	0.122399	0.877601	0.0518047	0.0949045	0.905096	0.015651	0.510295	0.494644	0.330491	0.498262	0.237418	71.8381	0.0662865
484	Anura	Strabomantidae	Pristimantis	Pristimantis nyctophylax	E	NT		58	58	100	Si	32518.6	32515.7	14888	119188	1357	7858	7030	2561	8674	6214	0.0911472	0.527808	0.472192	0.172018	0.582617	0.417383	17391	247339	2039	8841	8550	3528	10091	7300	0.117245	0.508366	0.491634	0.202864	0.580243	0.419757	0.00258201	0.784366	0.781784	0.373604	0.516906	0.244689	65.4942	0.111021
485	Anura	Strabomantidae	Pristimantis	Pristimantis ocellatus	NE	CR	A2ac	3	2	66.6667	No	2.39214	< 3 ptos	NA	NA	NA	NA	NA	NA	NA	NA	NA	NA	NA	NA	NA	NA	NA	NA	NA	NA	NA	NA	NA	NA	NA	NA	NA	NA	NA	NA	0.0665356	0.535966	0.46943	0.301251	0.301251	0.331937	110.186	0.183893
486	Anura	Strabomantidae	Pristimantis	Pristimantis ocreatus	E	EN	B1FRAGa(≤5)b(iii)b(iv)	13	13	100	Si	333.305	333.253	12747	122568	118	2160	10587	NA	3279	9468	0.00925708	0.169452	0.830548	NA	0.257237	0.742763	18862	247787	120	3760	15102	NA	6066	12796	0.006362	0.199343	0.800657	NA	0.321599	0.678401	0.0684201	0.575461	0.507041	0.186096	0.0943898	0.17432	93.6719	0.0929502
487	Anura	Strabomantidae	Pristimantis	Pristimantis omeviridis	NE	NT	A3c	24	23	95.8333	Si	22776.9	6861.57	22041	130499	359	21880	161	421	21382	659	0.0162878	0.992695	0.00730457	0.0191008	0.970101	0.0298988	27248	426430	21288	26993	255	806	26579	669	0.781268	0.990642	0.00935849	0.0295802	0.975448	0.0245523	0.00258148	0.569352	0.56677	0.145933	0.0322779	0.200702	137.53	0.0229897
488	Anura	Strabomantidae	Pristimantis	Pristimantis onorei	NE	DD		3	3	100	No	0.065076	0.065076	NA	NA	NA	NA	NA	NA	NA	NA	NA	NA	NA	NA	NA	NA	NA	NA	NA	NA	NA	NA	NA	NA	NA	NA	NA	NA	NA	NA	0.0154917	0.340375	0.324883	0.183348	0.194179	0.162712	88.7447	0.104835
489	Anura	Strabomantidae	Pristimantis	Pristimantis orcesi	E	VU	B1FRAGb(iii)	20	20	100	Si	12198.4	12199.4	35369	95251	46	3873	31496	24	4953	30416	0.00130057	0.109503	0.890497	0.00067856	0.140038	0.859962	40186	160998	1885	4721	35465	1989	6506	33680	0.0469069	0.117479	0.882521	0.0494948	0.161897	0.838103	0.0606758	0.586489	0.525813	0.201527	0.111141	0.1827	90.6578	0.0807012
490	Anura	Strabomantidae	Pristimantis	Pristimantis orestes	E	CR	B1FRAGa(1)b(iii)	2	2	100	No	< 3 ptos	< 3 ptos	NA	NA	NA	NA	NA	NA	NA	NA	NA	NA	NA	NA	NA	NA	NA	NA	NA	NA	NA	NA	NA	NA	NA	NA	NA	NA	NA	NA	0.108887	0.127812	0.0189249	0.11835	0.11835	0.0133819	11.3071	0.113618
491	Anura	Strabomantidae	Pristimantis	Pristimantis ornatissimus	E	EN	A3cB1b(iii)	21	21	100	Si	9853.67	9851.61	16267	117261	1905	9271	6996	1913	11131	5136	0.117108	0.569927	0.430073	0.1176	0.684269	0.315731	22475	240866	3428	12879	9596	3157	15375	7100	0.152525	0.573037	0.426963	0.140467	0.684093	0.315907	0.0180737	0.557241	0.539167	0.30638	0.333555	0.211061	68.8886	0.0956883
492	Anura	Strabomantidae	Pristimantis	Pristimantis orphnolaimus	E	NT		14	14	100	Si	29551.5	29553.1	NA	56308	24344	NA	72247	21375	NA	72247	NA	NA	NA	NA	NA	NA	121761	276225	76980	621	121140	104176	1	121760	0.632222	0.00510016	0.9949	0.855578	8.21281e-06	0.999992	0.0167827	0.534374	0.517591	0.225473	0.0954086	0.229113	101.615	0.0237255
493	Anura	Strabomantidae	Pristimantis	Pristimantis ortizi	E	CR	A3cB1FRAGa(≤5)b(iii)	8	8	100	Si	17.92	17.952	4989	130444	NA	3012	1977	NA	3586	1403	NA	0.603728	0.396272	NA	0.718781	0.281219	5001	261768	NA	3024	1977	NA	3598	1403	NA	0.604679	0.395321	NA	0.719456	0.280544	0.0606758	0.613898	0.553222	0.152075	0.0780438	0.188627	124.035	0.0779791
494	Anura	Strabomantidae	Pristimantis	Pristimantis pahuma	E	EN	B1a(1)b(iii)	4	4	100	No	0.166008	0.166008	NA	NA	NA	NA	NA	NA	NA	NA	NA	NA	NA	NA	NA	NA	NA	NA	NA	NA	NA	NA	NA	NA	NA	NA	NA	NA	NA	NA	0.0220577	0.544592	0.522534	0.238106	0.192888	0.253881	106.625	0.033187
495	Anura	Strabomantidae	Pristimantis	Pristimantis paquishae	E	NT		2	2	100	No	< 3 ptos	< 3 ptos	NA	NA	NA	NA	NA	NA	NA	NA	NA	NA	NA	NA	NA	NA	NA	NA	NA	NA	NA	NA	NA	NA	NA	NA	NA	NA	NA	NA	Inf	-Inf	-Inf	NaN	NA	NA	NA	NA
496	Anura	Strabomantidae	Pristimantis	Pristimantis parvillus	NE	EN	B1a(≤10)b(iii)	108	108	100	Si	2546.88	2546.7	4625	117624	2128	422	4203	5684	174	4451	0.460108	0.0912432	0.908757	1.22897	0.0376216	0.962378	5339	179281	2858	747	4592	7064	468	4871	0.535306	0.139914	0.860086	1.32309	0.0876569	0.912343	0.00645489	0.783895	0.77744	0.277955	0.1052	0.232866	83.7786	0.0754241
497	Anura	Strabomantidae	Pristimantis	Pristimantis pastazensis	E	EN	B1a(≤5)b(iii)	7	7	100	Si	374.94	375.034	32140	120758	1	3272	28868	NA	4124	28016	3.11139e-05	0.101805	0.898195	NA	0.128314	0.871686	35697	439268	1	3662	32035	NA	4612	31085	2.80136e-05	0.102586	0.897414	NA	0.129199	0.870801	0	0.898028	0.898028	0.224512	0.0387356	0.338276	150.672	0.0358573
498	Anura	Strabomantidae	Pristimantis	Pristimantis pataikos	NE	VU	D2	3	2	66.6667	No	1.90006	< 3 ptos	NA	NA	NA	NA	NA	NA	NA	NA	NA	NA	NA	NA	NA	NA	NA	NA	NA	NA	NA	NA	NA	NA	NA	NA	NA	NA	NA	NA	0.0154917	0.501948	0.486456	0.25872	0.25872	0.343976	132.953	0.137106
499	Anura	Strabomantidae	Pristimantis	Pristimantis paululus	E	NT		13	13	100	Si	17470.1	17470.9	77585	49980	25501	415	77170	26882	2	77583	0.328685	0.00534897	0.994651	0.346485	2.57782e-05	0.999974	160401	582482	116617	28315	132086	137349	14600	145801	0.727034	0.176526	0.823474	0.856285	0.0910219	0.908978	0.00664169	0.586262	0.579621	0.150589	0.0392265	0.198776	131.999	0.0234958
500	Anura	Strabomantidae	Pristimantis	Pristimantis pecki	NE	VU	B1a(≤10)b(iii)	10	9	90	Si	6937.92	5614.11	41589	102529	8948	9262	32327	10445	13054	28535	0.215153	0.222703	0.777297	0.251148	0.313881	0.686119	73992	1959768	22189	18187	55805	27674	25415	48577	0.299884	0.245797	0.754203	0.374013	0.343483	0.656517	0.00645489	0.570654	0.564199	0.419948	0.532809	0.232653	55.4005	0.501948
501	Anura	Strabomantidae	Pristimantis	Pristimantis percultus	E	NT	B1a(≤5)	5	5	100	Si	1058.37	1057.69	5561	19938	NA	1992	3569	NA	2696	2865	NA	0.358209	0.641791	NA	0.484805	0.515195	9600	49599	NA	3814	5786	NA	5014	4586	NA	0.397292	0.602708	NA	0.522292	0.477708	0.016147	0.145718	0.129571	0.0744668	0.0747616	0.0465326	62.4877	0.0609365
502	Anura	Strabomantidae	Pristimantis	Pristimantis peruvianus	NE	LC		86	49	56.9767	Si	839536	77462.9	139110	12692	1235	17899	121211	1983	26704	112406	0.00887787	0.128668	0.871332	0.0142549	0.191963	0.808037	1154096	5876586	5884	794586	359510	3255	854321	299775	0.00509836	0.688492	0.311508	0.00282039	0.740251	0.259749	NA	NA	NA	NA	NA	NA	NA	0.0234958
503	Anura	Strabomantidae	Pristimantis	Pristimantis petersi	E	VU	B1a(≤10)b(iii)	51	51	100	Si	7661.89	7662.89	28122	124658	286	11197	16925	214	16955	11167	0.01017	0.398158	0.601842	0.0076097	0.602909	0.397091	36645	822569	286	16337	20308	214	24095	12550	0.00780461	0.445818	0.554182	0.00583981	0.657525	0.342475	NA	NA	NA	NA	NA	NA	NA	0.00247437
504	Anura	Strabomantidae	Pristimantis	Pristimantis philipi	E	EN	A2cB1a(≤5)b(iii)D2	5	5	100	Si	6.384	6.321	560	35098	1214	30	530	112	458	102	2.16786	0.0535714	0.946429	0.2	0.817857	0.182143	560	40166	1214	30	530	112	458	102	2.16786	0.0535714	0.946429	0.2	0.817857	0.182143	0.0606758	0.548484	0.487809	0.158489	0.0606939	0.218015	137.558	0.0606758
505	Anura	Strabomantidae	Pristimantis	Pristimantis phoxocephalus	NE	EN	B1a(≤5)b(iii)	16	16	100	Si	1314.55	1314.61	3576	60795	3452	1192	2384	3406	1434	2142	0.965324	0.333333	0.666667	0.952461	0.401007	0.598993	3576	60795	3452	1192	2384	3406	1434	2142	0.965324	0.333333	0.666667	0.952461	0.401007	0.598993	0.12599	0.630993	0.505003	0.36157	0.270862	0.208577	57.6864	0.165727
506	Anura	Strabomantidae	Pristimantis	Pristimantis pichincha	E	EN	A3cB1b(iii)	6	6	100	Si	979.024	978.196	1311	66496	16	1265	46	2	1296	15	0.0122044	0.964912	0.0350877	0.00152555	0.988558	0.0114416	1311	66496	16	1265	46	2	1296	15	0.0122044	0.964912	0.0350877	0.00152555	0.988558	0.0114416	0.080686	0.590406	0.50972	0.337318	0.34898	0.257661	76.3851	0.097822
507	Anura	Strabomantidae	Pristimantis	Pristimantis pinchaque	E	VU	B1a(≤5)b(iii)	1	1	100	No	< 3 ptos	< 3 ptos	NA	NA	NA	NA	NA	NA	NA	NA	NA	NA	NA	NA	NA	NA	NA	NA	NA	NA	NA	NA	NA	NA	NA	NA	NA	NA	NA	NA	0.0867478	0.0867478	0	0.0867478	0.0867478	NA	NA	0.0867478
508	Anura	Strabomantidae	Pristimantis	Pristimantis prolatus	E	LC		185	182	98.3784	Si	32818.3	32780.2	31114	114039	7913	15694	15420	9296	19383	11731	0.254323	0.504403	0.495597	0.298772	0.622967	0.377033	50587	2205506	10753	27638	22949	13002	33004	17583	0.212564	0.546346	0.453654	0.257023	0.652421	0.347579	0	0.639696	0.639696	0.212231	0.0543382	0.241719	113.894	0.0154917
509	Anura	Strabomantidae	Pristimantis	Pristimantis proserpens	NE	VU	A3cB1a(≤5)b(iii)	37	31	83.7838	Si	15660.5	10588.4	23129	31531	3175	13554	9575	2684	16005	7124	0.137274	0.586018	0.413982	0.116045	0.691988	0.308012	28880	86402	3188	18200	10680	2685	21129	7751	0.110388	0.630194	0.369806	0.0929709	0.731614	0.268386	NA	NA	NA	NA	NA	NA	NA	0.0609035
510	Anura	Strabomantidae	Pristimantis	Pristimantis pseudoacuminatus	NE	NT		15	14	93.3333	Si	43017.3	36426.3	111580	34169	7317	514	111066	5308	1186	110394	0.0655763	0.00460656	0.995393	0.0475712	0.0106291	0.989371	358423	456456	44621	99351	259072	34767	122041	236382	0.124493	0.277189	0.722811	0.0969999	0.340494	0.659506	0.0109085	0.570845	0.559936	0.306411	0.30433	0.227248	74.1644	0.0859854
511	Anura	Strabomantidae	Pristimantis	Pristimantis pteridophilus	E	EN	B1a(≤5)b(iii)	83	83	100	Si	4783.05	4783.38	21251	111031	3151	2207	19044	2562	3146	18105	0.148275	0.103854	0.896146	0.120559	0.14804	0.85196	32596	229800	4373	7162	25434	3670	8159	24437	0.134158	0.21972	0.78028	0.112591	0.250307	0.749693	0.0211353	0.601576	0.580441	0.151686	0.0606758	0.187579	123.663	0.0606758
512	Anura	Strabomantidae	Pristimantis	Pristimantis pugnax	NE	EN	A3cB1a(≤5)b(iii)	12	10	83.3333	Si	15389.1	2575.9	3335	133900	113	1597	1738	91	1299	2036	0.0338831	0.478861	0.521139	0.0272864	0.389505	0.610495	5731	619566	261	3015	2716	202	2955	2776	0.0455418	0.526086	0.473914	0.0352469	0.515617	0.484383	NA	NA	NA	NA	NA	NA	NA	0.0236493
513	Anura	Strabomantidae	Pristimantis	Pristimantis punzan	E	VU	B1a(1)b(iii)D2	2	2	100	No	< 3 ptos	< 3 ptos	NA	NA	NA	NA	NA	NA	NA	NA	NA	NA	NA	NA	NA	NA	NA	NA	NA	NA	NA	NA	NA	NA	NA	NA	NA	NA	NA	NA	0.0369018	0.0939997	0.0570979	0.0654507	0.0654507	0.0403743	61.6866	0.0511762
514	Anura	Strabomantidae	Pristimantis	Pristimantis puruscafeum	E	VU	D2	2	2	100	No	< 3 ptos	< 3 ptos	NA	NA	NA	NA	NA	NA	NA	NA	NA	NA	NA	NA	NA	NA	NA	NA	NA	NA	NA	NA	NA	NA	NA	NA	NA	NA	NA	NA	0.0514774	0.472679	0.421202	0.262078	0.262078	0.297835	113.643	0.156778
515	Anura	Strabomantidae	Pristimantis	Pristimantis pycnodermis	E	EN	A3cB1a(≤5)b(iii)	68	68	100	Si	2639.11	2639.31	2789	33591	492	1419	1370	185	2108	681	0.176407	0.508785	0.491215	0.066332	0.755826	0.244174	2789	38659	492	1419	1370	185	2108	681	0.176407	0.508785	0.491215	0.066332	0.755826	0.244174	0.00964129	0.601832	0.59219	0.236746	0.101843	0.231031	97.5858	0.0609068
516	Anura	Strabomantidae	Pristimantis	Pristimantis pyrrhomerus	E	CR	A3cB1a(1)b(iii)	9	9	100	Si	17.793	17.759	1873	65948	2	1638	235	NA	1767	106	0.00106781	0.874533	0.125467	NA	0.943406	0.0565937	1873	65948	2	1638	235	NA	1767	106	0.00106781	0.874533	0.125467	NA	0.943406	0.0565937	0.144139	0.630993	0.486854	0.491327	0.576792	0.194089	39.5031	0.569357
517	Anura	Strabomantidae	Pristimantis	Pristimantis quaquaversus	NE	LC		196	191	97.449	Si	93480.4	80480.3	48689	99107	5103	14015	34674	6977	18593	30096	0.104808	0.287847	0.712153	0.143297	0.381873	0.618127	65038	403321	6607	22346	42692	8528	29140	35898	0.101587	0.343584	0.656416	0.131123	0.448046	0.551954	NA	NA	NA	NA	NA	NA	NA	0.026876
518	Anura	Strabomantidae	Pristimantis	Pristimantis quinquagesimus	E	VU	B1a(≤10)b(iii)	28	28	100	Si	8316.45	8314.47	15087	118878	1468	4537	10550	1068	5025	10062	0.0973023	0.300722	0.699278	0.0707894	0.333068	0.666932	22010	242183	2576	8003	14007	1503	8865	13145	0.117038	0.363607	0.636393	0.0682871	0.402771	0.597229	0.0208855	0.747212	0.726326	0.383114	0.501549	0.22539	58.8312	0.155488
519	Anura	Strabomantidae	Pristimantis	Pristimantis quintanai	NE	VU	B1b(iii)D2	3	3	100	No	0.150043	0.150043	NA	NA	NA	NA	NA	NA	NA	NA	NA	NA	NA	NA	NA	NA	NA	NA	NA	NA	NA	NA	NA	NA	NA	NA	NA	NA	NA	NA	0.112638	0.530673	0.418035	0.389374	0.52481	0.239678	61.5548	0.318724
520	Anura	Strabomantidae	Pristimantis	Pristimantis rhodoplichus	NE	NT	B1b(iii)	16	16	100	Si	468.572	468.669	461	24638	400	233	228	461	461	NA	0.867679	0.505423	0.494577	1	1	NA	688	57486	1025	328	360	3	688	NA	1.48983	0.476744	0.523256	0.00436047	1	NA	0.0606758	0.560939	0.500263	0.422052	0.514853	0.212027	50.237	0.395733
521	Anura	Strabomantidae	Pristimantis	Pristimantis rhodostichus	NE	NT	A3cB1a(≤10)b(iii)	33	31	93.9394	Si	44732.4	8479.58	47469	99984	5613	17358	30111	7150	20637	26832	0.118246	0.36567	0.63433	0.150625	0.434747	0.565253	96746	1950861	8337	48329	48417	10287	56324	40422	0.0861741	0.499545	0.500455	0.10633	0.582184	0.417816	0.000983417	0.583663	0.58268	0.324156	0.501948	0.238864	73.6879	0.0652604
522	Anura	Strabomantidae	Pristimantis	Pristimantis riveti	E	NT	B1b(iii)	42	42	100	Si	13346.4	13346.6	33082	90982	6130	5686	27396	7950	7099	25983	0.185297	0.171876	0.828124	0.240312	0.214588	0.785412	33375	129456	6131	5974	27401	7951	7390	25985	0.1837	0.178996	0.821004	0.238232	0.221423	0.778577	0.00964129	0.749529	0.739887	0.202092	0.104529	0.214312	106.047	0.0609753
523	Anura	Strabomantidae	Pristimantis	Pristimantis romanorum	E	VU	B1a(≤10)b(iii)	10	10	100	Si	1445.71	1445.84	4185	62110	1528	1623	2562	2579	526	3659	0.365114	0.387814	0.612186	0.616249	0.125687	0.874313	4185	62110	1528	1623	2562	2579	526	3659	0.365114	0.387814	0.612186	0.616249	0.125687	0.874313	0.0325669	0.630993	0.598427	0.292565	0.244947	0.275022	94.0039	0.0355813
524	Anura	Strabomantidae	Pristimantis	Pristimantis roni	E	VU	A3cB1a(≤10)b(iii)	35	35	100	Si	1956	1956.53	9472	141609	1818	5520	3952	1877	6785	2687	0.191934	0.58277	0.41723	0.198163	0.716322	0.283678	10698	462097	2171	6342	4356	2146	7743	2955	0.202935	0.592821	0.407179	0.200598	0.72378	0.27622	0	0.655984	0.655984	0.129227	0.0200101	0.214026	165.619	0
525	Anura	Strabomantidae	Pristimantis	Pristimantis rosadoi	NE	VU	B1a(≤10)b(iii)	16	15	93.75	No	290.947	121.428	NA	NA	NA	NA	NA	NA	NA	NA	NA	NA	NA	NA	NA	NA	NA	NA	NA	NA	NA	NA	NA	NA	NA	NA	NA	NA	NA	NA	0.000542283	0.815336	0.814794	0.315998	0.333555	0.272678	86.2908	0.0642162
526	Anura	Strabomantidae	Pristimantis	Pristimantis rubicundus	E	VU	B1a(≤10)b(iii)	26	26	100	Si	17201.5	17203.6	13858	130385	8656	1050	12808	5053	3284	10574	0.624621	0.0757685	0.924231	0.364627	0.236975	0.763025	15364	443295	16307	1710	13654	8118	4085	11279	1.06138	0.111299	0.888701	0.528378	0.265881	0.734119	0.00490046	0.655984	0.651083	0.301969	0.444545	0.233866	77.4469	0.0657379
527	Anura	Strabomantidae	Pristimantis	Pristimantis rufioculis	NE	EN	B1a(1)b(iii)	4	1	25	No	50.6034	< 3 ptos	NA	NA	NA	NA	NA	NA	NA	NA	NA	NA	NA	NA	NA	NA	NA	NA	NA	NA	NA	NA	NA	NA	NA	NA	NA	NA	NA	NA	0.525938	0.525938	0	0.525938	0.525938	NA	NA	0.525938
528	Anura	Strabomantidae	Pristimantis	Pristimantis rufoviridis	E	EN	B1a(≤5)b(iii)	9	9	100	Si	217.271	217.527	9478	123839	2116	1993	7485	1321	1380	8098	0.223254	0.210276	0.789724	0.139375	0.1456	0.8544	11250	358377	2583	3384	7866	1485	2732	8518	0.2296	0.3008	0.6992	0.132	0.242844	0.757156	0.020664	0.552394	0.53173	0.370647	0.535425	0.256963	69.3281	0.0432325
529	Anura	Strabomantidae	Pristimantis	Pristimantis ruidus	E	CR	B1a(1)b(iii)	1	1	100	No	< 3 ptos	< 3 ptos	NA	NA	NA	NA	NA	NA	NA	NA	NA	NA	NA	NA	NA	NA	NA	NA	NA	NA	NA	NA	NA	NA	NA	NA	NA	NA	NA	NA	0.305596	0.305596	0	0.305596	0.305596	NA	NA	0.305596
530	Anura	Strabomantidae	Pristimantis	Pristimantis sacharuna	E	VU	D2	3	3	100	No	0.0873129	0.0873129	NA	NA	NA	NA	NA	NA	NA	NA	NA	NA	NA	NA	NA	NA	NA	NA	NA	NA	NA	NA	NA	NA	NA	NA	NA	NA	NA	NA	0.00953525	0.0867478	0.0772125	0.0525568	0.0613874	0.0393564	74.8836	0.0354613
531	Anura	Strabomantidae	Pristimantis	Pristimantis sambalan	E	NT	B1b(iii)	1	1	100	No	< 3 ptos	< 3 ptos	NA	NA	NA	NA	NA	NA	NA	NA	NA	NA	NA	NA	NA	NA	NA	NA	NA	NA	NA	NA	NA	NA	NA	NA	NA	NA	NA	NA	0.530727	0.530727	0	0.530727	0.530727	NA	NA	0.530727
532	Anura	Strabomantidae	Pristimantis	Pristimantis saturninoi	E	DD		1	1	100	No	< 3 ptos	< 3 ptos	NA	NA	NA	NA	NA	NA	NA	NA	NA	NA	NA	NA	NA	NA	NA	NA	NA	NA	NA	NA	NA	NA	NA	NA	NA	NA	NA	NA	0.0293483	0.0293483	0	0.0293483	0.0293483	NA	NA	0.0293483
533	Anura	Strabomantidae	Pristimantis	Pristimantis schultei	NE	VU	B1a(≤10)b(iii)	14	12	85.7143	Si	36617.8	7350.16	42138	110839	89	4463	37675	NA	6361	35777	0.00211211	0.105914	0.894086	NA	0.150956	0.849044	116476	1908974	30494	11693	104783	21465	17849	98627	0.261805	0.10039	0.89961	0.184287	0.153242	0.846758	0.0154917	0.562227	0.546735	0.328335	0.513535	0.253469	77.1984	0.0400202
534	Anura	Strabomantidae	Pristimantis	Pristimantis scolodiscus	NE	EN	B1a(≤5)b(iii)	17	16	94.1176	Si	3538.82	3121.31	18643	112378	4412	3139	15504	5336	3842	14801	0.236657	0.168374	0.831626	0.28622	0.206083	0.793917	67475	295108	9627	25536	41939	11448	29502	37973	0.142675	0.378451	0.621549	0.169663	0.437229	0.562771	0.00645489	0.586257	0.579802	0.414239	0.491646	0.182486	44.0532	0.446354
535	Anura	Strabomantidae	Pristimantis	Pristimantis serendipitus	NE	VU	A3cB1a(≤10)b(iii)	30	23	76.6667	Si	16671.8	5156.62	20475	129680	2911	15523	4952	3985	16568	3907	0.142173	0.758144	0.241856	0.194628	0.809182	0.190818	37690	2013031	5223	27621	10069	6459	30262	7428	0.138578	0.732847	0.267153	0.171372	0.802919	0.197081	0.00829971	0.723769	0.715469	0.372637	0.501948	0.237936	63.8519	0.0599102
536	Anura	Strabomantidae	Pristimantis	Pristimantis simonbolivari	E	EN	A3cB1a(≤5)b(iii)	16	16	100	Si	85.48	85.375	1988	65741	94	1880	108	281	1833	155	0.0472837	0.945674	0.054326	0.141348	0.922032	0.0779678	1988	65741	94	1880	108	281	1833	155	0.0472837	0.945674	0.054326	0.141348	0.922032	0.0779678	0.0669017	0.590357	0.523455	0.300062	0.156718	0.220799	73.5844	0.135341
537	Anura	Strabomantidae	Pristimantis	Pristimantis sirnigeli	E	EN	A3cB1a(≤5)b(iii)	5	5	100	Si	124.593	125.34	4437	62945	441	2726	1711	606	1771	2666	0.0993915	0.614379	0.385621	0.136579	0.399144	0.600856	4437	62945	441	2726	1711	606	1771	2666	0.0993915	0.614379	0.385621	0.136579	0.399144	0.600856	0.0353045	0.601576	0.566272	0.456695	0.56721	0.237802	52.0702	0.510984
538	Anura	Strabomantidae	Pristimantis	Pristimantis skydmainos	NE	LC		25	16	64	Si	799698	29286.7	107593	39961	5483	78182	29411	8509	82450	25143	0.0509606	0.726646	0.273354	0.0790851	0.766314	0.233686	921992	6080595	33979	747668	174324	35266	790692	131300	0.0368539	0.810927	0.189073	0.0382498	0.857591	0.142409	0.0167827	0.59157	0.574788	0.234269	0.102698	0.243655	104.007	0.0276109
539	Anura	Strabomantidae	Pristimantis	Pristimantis samaniegoi	E	NT	B1b(iii)	2	2	100	No	50	NA	NA	NA	NA	NA	NA	NA	NA	NA	NA	NA	NA	NA	NA	NA	NA	NA	NA	NA	NA	NA	NA	NA	NA	NA	NA	NA	NA	NA	NA	NA	NA	NA	NA	NA	NA	NA
540	Anura	Strabomantidae	Pristimantis	Pristimantis sobetes	E	EN	A3cB1a(≤10)b(iii)	61	61	100	Si	6866.81	6867	5245	129479	709	2439	2806	802	2649	2596	0.135176	0.465014	0.534986	0.152908	0.505052	0.494948	5704	260308	757	2878	2826	808	3101	2603	0.132714	0.504558	0.495442	0.141655	0.543654	0.456346	0.00645489	0.747212	0.740757	0.253578	0.0862077	0.239998	94.6449	0.0380059
541	Anura	Strabomantidae	Pristimantis	Pristimantis spinosus	E	VU	B1a(≤10)b(iii)	63	63	100	Si	8332.1	8331.75	11273	19306	6293	361	10912	3149	1058	10215	0.558236	0.0320234	0.967977	0.27934	0.0938526	0.906147	12033	20950	8957	373	11660	4102	1199	10834	0.74437	0.0309981	0.969002	0.340896	0.0996426	0.900357	0.00977951	0.562227	0.552447	0.224062	0.0632578	0.230492	102.87	0.0628265
542	Anura	Strabomantidae	Pristimantis	Pristimantis sternothylax	NE	VU	A2cB1b(iii)	6	6	100	Si	307.696	306.731	NA	NA	25499	NA	25499	25499	NA	25499	NA	NA	NA	NA	NA	NA	NA	NA	59199	NA	59199	59199	NA	59199	NA	NA	NA	NA	NA	NA	0.0748321	0.264834	0.190002	0.167622	0.148384	0.0773384	46.1387	0.121172
543	Anura	Strabomantidae	Pristimantis	Pristimantis subsigillatus	NE	LC		59	59	100	Si	54096.6	54100	48533	76033	10867	1132	47401	18226	349	48184	0.22391	0.0233243	0.976676	0.375538	0.00719098	0.992809	57059	191407	18303	1405	55654	26836	526	56533	0.320773	0.0246236	0.975376	0.47032	0.00921853	0.990781	0.00363195	0.698764	0.695132	0.279024	0.152494	0.229626	82.2962	0.0872884
544	Anura	Strabomantidae	Pristimantis	Pristimantis supernatis	NE	VU	B1a(≤5)b(iii)	62	21	33.871	Si	54976.9	333.973	4867	65627	4483	565	4302	5351	636	4231	0.921101	0.116088	0.883912	1.09945	0.130676	0.869324	18673	148778	9731	2868	15805	10573	3935	14738	0.521127	0.153591	0.846409	0.566219	0.210732	0.789268	0.0204775	0.706535	0.686058	0.240208	0.144952	0.224648	93.522	0.105131
545	Anura	Strabomantidae	Pristimantis	Pristimantis surdus	E	EN	B1a(≤10)b(iii)	33	33	100	Si	4462.11	4462.1	15393	52276	154	4025	11368	22	5592	9801	0.0100045	0.261482	0.738518	0.00142922	0.363282	0.636718	15393	52276	154	4025	11368	22	5592	9801	0.0100045	0.261482	0.738518	0.00142922	0.363282	0.636718	0.0802124	0.620428	0.540216	0.410134	0.53396	0.201176	49.0512	0.173245
546	Anura	Strabomantidae	Pristimantis	Pristimantis tenebrionis	E	VU	B1a(≤10)b(iii)	11	11	100	Si	5769.36	5768.58	NA	90791	13698	NA	19888	23062	4	19884	NA	NA	NA	NA	NA	NA	29077	140968	17433	875	28202	27106	302	28775	0.599546	0.0300925	0.969907	0.932214	0.0103862	0.989614	0.0208682	0.839697	0.818829	0.339744	0.333555	0.259121	76.2694	0.124091
547	Anura	Strabomantidae	Pristimantis	Pristimantis teslai	E	VU	D2	1	1	100	No	< 3 ptos	< 3 ptos	NA	NA	NA	NA	NA	NA	NA	NA	NA	NA	NA	NA	NA	NA	NA	NA	NA	NA	NA	NA	NA	NA	NA	NA	NA	NA	NA	NA	0.0606758	0.0606758	0	0.0606758	0.0606758	NA	NA	0.0606758
548	Anura	Strabomantidae	Pristimantis	Pristimantis thymalopsoides	E	EN	B1a(≤5)b(iii)	6	6	100	Si	570.424	571.324	6045	61184	594	516	5529	725	382	5663	0.098263	0.0853598	0.91464	0.119934	0.0631927	0.936807	6045	61184	594	516	5529	725	382	5663	0.098263	0.0853598	0.91464	0.119934	0.0631927	0.936807	0.165727	0.747212	0.581485	0.501266	0.577813	0.258197	51.509	0.291578
549	Anura	Strabomantidae	Pristimantis	Pristimantis thymelensis	NE	VU	A3cB1a(≤10)b(iii)	73	73	100	Si	7114.78	7117.09	6160	129221	52	3842	2318	9	3818	2342	0.00844156	0.623701	0.376299	0.00146104	0.619805	0.380195	8020	258697	52	5639	2381	9	5664	2356	0.00648379	0.703117	0.296883	0.00112219	0.706234	0.293766	0.0606758	0.679723	0.619047	0.140077	0.102532	0.140074	99.9984	0.0748766
550	Anura	Strabomantidae	Pristimantis	Pristimantis tiktik	E	VU	D2	6	6	100	No	0.0497286	0.0497286	NA	NA	NA	NA	NA	NA	NA	NA	NA	NA	NA	NA	NA	NA	NA	NA	NA	NA	NA	NA	NA	NA	NA	NA	NA	NA	NA	NA	0.0606758	0.0606758	0	0.0606758	0.0606758	0	0	0.0606758
551	Anura	Strabomantidae	Pristimantis	Pristimantis tinajillas	E	EN	A3cB1a(≤5)b(iii)	7	7	100	Si	5.824	5.863	5094	52741	NA	3325	1769	18	2282	2812	NA	0.652729	0.347271	0.00353357	0.447978	0.552022	5427	113043	NA	3658	1769	19	2605	2822	NA	0.674037	0.325963	0.00350101	0.480007	0.519993	0.0154917	0.51578	0.500288	0.184563	0.0702243	0.221145	119.821	0.0602521
552	Anura	Strabomantidae	Pristimantis	Pristimantis tinguichaca	E	VU	B1a(≤5)b(iii)D2	7	7	100	Si	125.629	125.562	24513	33255	67	8261	16252	84	8882	15631	0.00273324	0.337005	0.662995	0.00342675	0.362338	0.637662	27000	91403	67	10039	16961	84	10908	16092	0.00248148	0.371815	0.628185	0.00311111	0.404	0.596	0.0146849	0.557188	0.542503	0.32517	0.509782	0.257024	79.0429	0.0731045
553	Anura	Strabomantidae	Pristimantis	Pristimantis torresi	E	CR	B1a(1)b(iii)	2	2	100	No	< 3 ptos	< 3 ptos	NA	NA	NA	NA	NA	NA	NA	NA	NA	NA	NA	NA	NA	NA	NA	NA	NA	NA	NA	NA	NA	NA	NA	NA	NA	NA	NA	NA	0.516676	0.549675	0.0329992	0.533176	0.533176	0.0233339	4.3764	0.524926
554	Anura	Strabomantidae	Pristimantis	Pristimantis totoroi	E	EN	B1a(≤5)b(iii)	9	9	100	Si	313.62	313.268	6257	61566	NA	1808	4449	28	1562	4695	NA	0.288956	0.711044	0.00447499	0.24964	0.75036	6257	61566	NA	1808	4449	28	1562	4695	NA	0.288956	0.711044	0.00447499	0.24964	0.75036	0.0828088	0.58918	0.506371	0.281259	0.156718	0.224121	79.685	0.135511
555	Anura	Strabomantidae	Pristimantis	Pristimantis trachyblepharis	E	LC		295	277	93.8983	Si	233186	39501.3	53620	96538	2879	16353	37267	155	27123	26497	0.0536927	0.304979	0.695021	0.00289071	0.505837	0.494163	190730	6830557	15279	90086	100644	8814	121428	69302	0.080108	0.472322	0.527678	0.0462119	0.636649	0.363351	NA	NA	NA	NA	NA	NA	NA	0.0217673
556	Anura	Strabomantidae	Pristimantis	Pristimantis truebae	E	EN	A3cB1a(≤5)b(iii)	42	42	100	Si	4643.62	4642.01	6604	98091	NA	5097	1507	4	4952	1652	NA	0.771805	0.228195	0.000605694	0.749849	0.250151	6604	103159	NA	5097	1507	4	4952	1652	NA	0.771805	0.228195	0.000605694	0.749849	0.250151	0.0632578	0.6039	0.540642	0.395593	0.535083	0.213247	53.9057	0.145187
557	Anura	Strabomantidae	Pristimantis	Pristimantis tungurahua	E	EN	B1a(≤5)b(iii)	5	5	100	No	0.931616	0.931616	NA	NA	NA	NA	NA	NA	NA	NA	NA	NA	NA	NA	NA	NA	NA	NA	NA	NA	NA	NA	NA	NA	NA	NA	NA	NA	NA	NA	0.0369018	0.52323	0.486328	0.233994	0.0939997	0.242636	103.693	0.0431611
558	Anura	Strabomantidae	Pristimantis	Pristimantis unistrigatus	NE	LC		258	252	97.6744	Si	345657	24884.7	34302	76989	558	7363	26939	533	7219	27083	0.0162673	0.214652	0.785348	0.0155385	0.210454	0.789546	35722	182842	558	8686	27036	533	8485	27237	0.0156206	0.243155	0.756845	0.0149208	0.237529	0.762471	0.0204478	0.898028	0.87758	0.302885	0.249029	0.176433	58.2508	0.17165
559	Anura	Strabomantidae	Pristimantis	Pristimantis variabilis	NE	LC		65	64	98.4615	Si	197523	63691.5	77789	68296	6981	4253	73536	4302	6280	71509	0.0897428	0.0546735	0.945326	0.0553034	0.0807312	0.919269	118294	1927953	9697	28323	89971	6263	30711	87583	0.0819737	0.239429	0.760571	0.0529444	0.259616	0.740384	0	0.614468	0.614468	0.304231	0.263511	0.229923	75.5753	0.0739359
560	Anura	Strabomantidae	Pristimantis	Pristimantis ventrimarmoratus	NE	VU	A2cB1b(iii)	119	119	100	Si	12361.3	12359.5	30911	114780	7375	15277	15634	7655	18798	12113	0.238588	0.494225	0.505775	0.247646	0.608133	0.391867	44875	2002364	8710	23108	21767	9133	28048	16827	0.194095	0.514942	0.485058	0.203521	0.625025	0.374975	0	0.639696	0.639696	0.26627	0.107861	0.240972	90.499	0.036312
561	Anura	Strabomantidae	Pristimantis	Pristimantis verecundus	NE	VU	B1a(≤10)b(iii)	41	39	95.122	Si	9474.1	7411.68	17815	102224	4338	1967	15848	3610	1198	16617	0.243503	0.110413	0.889587	0.202638	0.0672467	0.932753	28416	153832	5230	7280	21136	5784	6018	22398	0.184051	0.256194	0.743806	0.203547	0.211782	0.788218	0.00645489	0.783895	0.77744	0.260774	0.100471	0.256952	98.5342	0.0246287
562	Anura	Strabomantidae	Pristimantis	Pristimantis verrucolatus	E	EN	B1a(≤5)b(iii)	2	2	100	No	< 3 ptos	< 3 ptos	NA	NA	NA	NA	NA	NA	NA	NA	NA	NA	NA	NA	NA	NA	NA	NA	NA	NA	NA	NA	NA	NA	NA	NA	NA	NA	NA	NA	0.346758	0.573637	0.226879	0.460198	0.460198	0.160427	34.8605	0.403478
563	Anura	Strabomantidae	Pristimantis	Pristimantis versicolor	E	VU	B1a(≤10)b(iii)	122	121	99.1803	Si	17755.8	17704.9	7786	125848	1799	1731	6055	2240	1894	5892	0.231056	0.222322	0.777678	0.287696	0.243257	0.756743	10599	1316376	2732	2910	7689	3570	2913	7686	0.25776	0.274554	0.725446	0.336824	0.274837	0.725163	0.00645489	0.713044	0.70659	0.225002	0.0733646	0.242044	107.574	0.0154917
564	Anura	Strabomantidae	Pristimantis	Pristimantis vertebralis	E	VU	B1a(≤10)b(iii)	75	75	100	Si	4899.5	4898.6	12603	90660	1432	3657	8946	453	4341	8262	0.113624	0.290169	0.709831	0.0359438	0.344442	0.655558	12603	95728	1432	3657	8946	453	4341	8262	0.113624	0.290169	0.709831	0.0359438	0.344442	0.655558	0	0.620428	0.620428	0.272868	0.123314	0.238811	87.5189	0.0695325
565	Anura	Strabomantidae	Pristimantis	Pristimantis vidua	E	EN	B1a(≤5)b(iii)	8	8	100	Si	1711.83	1711.92	NA	62371	NA	NA	NA	NA	NA	NA	NA	NA	NA	NA	NA	NA	NA	101139	NA	NA	NA	NA	NA	NA	NA	NA	NA	NA	NA	NA	0.0154917	0.862323	0.846832	0.339874	0.271147	0.301799	88.7974	0.0866686
566	Anura	Strabomantidae	Pristimantis	Pristimantis walkeri	E	LC		113	113	100	Si	61205.5	61204.2	29328	98087	3251	13119	16209	4363	14094	15234	0.11085	0.44732	0.55268	0.148766	0.480565	0.519435	32299	165673	5097	14485	17814	6755	15585	16714	0.157807	0.448466	0.551534	0.20914	0.482523	0.517477	0.0154917	0.839697	0.824206	0.269705	0.14769	0.236413	87.6564	0.0628138
567	Anura	Strabomantidae	Pristimantis	Pristimantis waoranii	NE	NT	D2	3	3	100	No	6.55637	6.55637	NA	NA	NA	NA	NA	NA	NA	NA	NA	NA	NA	NA	NA	NA	NA	NA	NA	NA	NA	NA	NA	NA	NA	NA	NA	NA	NA	NA	0.0234542	0.535603	0.512149	0.194184	0.0234958	0.295677	152.266	0.023475
568	Anura	Strabomantidae	Pristimantis	Pristimantis w-nigrum	NE	EN	B1a(≤5)b(iii)	3	3	100	No	15.5085	15.5085	NA	NA	NA	NA	NA	NA	NA	NA	NA	NA	NA	NA	NA	NA	NA	NA	NA	NA	NA	NA	NA	NA	NA	NA	NA	NA	NA	NA	0.0880327	0.446894	0.358861	0.246688	0.205139	0.183003	74.1839	0.146586
569	Anura	Strabomantidae	Pristimantis	Pristimantis yanezi	E	NT		7	7	100	Si	342.264	342.647	11557	139262	2247	4315	7242	3453	4149	7408	0.194428	0.373367	0.626633	0.29878	0.359003	0.640997	14219	632886	2427	6721	7498	3763	6438	7781	0.170687	0.472677	0.527323	0.264646	0.452774	0.547226	0	0.0613874	0.0613874	0.0191384	0.0154917	0.0228319	119.299	0
570	Anura	Strabomantidae	Pristimantis	Pristimantis yantzaza	E	EN	B1a(≤5)b(iii)	18	18	100	Si	1036.48	1036.44	8314	48649	872	2361	5953	1133	2546	5768	0.104883	0.283979	0.716021	0.136276	0.30623	0.69377	13818	103766	886	4845	8973	1146	5294	8524	0.0641193	0.35063	0.64937	0.0829353	0.383123	0.616877	0.00645489	0.518746	0.512291	0.0989219	0.0154917	0.181253	183.228	0.0154917
571	Anura	Strabomantidae	Pristimantis	Pristimantis yumbo	NE	EN	A3cB1a(≤5)b(iii)	11	11	100	Si	1045.2	1045.85	4806	123542	21	3514	1292	13	3846	960	0.00436954	0.731169	0.268831	0.00270495	0.80025	0.19975	4806	127705	21	3514	1292	13	3846	960	0.00436954	0.731169	0.268831	0.00270495	0.80025	0.19975	0.0325669	0.616574	0.584007	0.517659	0.56721	0.163942	31.6699	0.537319
572	Anura	Ranidae	Rana	Rana bwana	NE	NT		58	53	91.3793	Si	27989.4	15105.9	36932	61542	13169	3606	33326	14015	7462	29470	0.356574	0.0976389	0.902361	0.379481	0.202047	0.797953	51245	97456	34989	3606	47639	45571	7462	43783	0.682779	0.0703678	0.929632	0.889277	0.145614	0.854386	0.016159	0.839119	0.82296	0.388358	0.505098	0.211188	54.3798	0.146435
573	Anura	Ranidae	Rana	Rana catesbeiana	Invasive	NE		11	11	100	Si	28605.5	28602.4	36798	93313	83	9010	27788	137	8792	28006	0.00225556	0.24485	0.75515	0.00372303	0.238926	0.761074	52569	116310	83	13588	38981	137	14267	38302	0.00157888	0.258479	0.741521	0.0026061	0.271396	0.728604	0.0764816	0.534014	0.457533	0.32997	0.357615	0.163228	49.4674	0.234133
574	Anura	Ranidae	Rana	Rana palmipes	NE	LC		81	66	81.4815	Si	555353	41128.6	101537	48151	4731	39250	62287	4933	66529	35008	0.0465939	0.386559	0.613441	0.0485833	0.655219	0.344781	699501	8590254	10569	612959	86542	9411	650319	49182	0.0151093	0.87628	0.12372	0.0134539	0.92969	0.0703101	0	0.616208	0.616208	0.308118	0.250018	0.235171	76.325	0.0595115
575	Anura	Ranidae	Rana	Rana vaillanti	NE	LC		63	35	55.5556	Si	2.34351e+06	29295.4	81313	39599	3465	3796	77517	5749	845	80468	0.0426131	0.0466838	0.953316	0.0707021	0.0103919	0.989608	973467	2741441	37651	388393	585074	49296	454613	518854	0.0386772	0.398979	0.601021	0.0506396	0.467004	0.532996	0	0.757172	0.757172	0.365558	0.47045	0.236214	64.6173	0.147265
576	Anura	Dendrobatidae	Ranitomeya	Ranitomeya reticulata	NE	NT	A2d	25	6	24	Si	93366	1186.22	NA	60572	37667	NA	54827	42699	NA	54827	NA	NA	NA	NA	NA	NA	368863	1234608	452473	1819	367044	447529	1053	367810	1.22667	0.00493137	0.995069	1.21327	0.00285472	0.997145	0.0167827	0.542838	0.526055	0.11304	0.0201392	0.211278	186.905	0.0167827
577	Anura	Dendrobatidae	Ranitomeya	Ranitomeya variabilis	NE	LC	A2d	42	40	95.2381	Si	138876	60429.2	91762	58324	2980	71161	20601	3066	74218	17544	0.0324753	0.775495	0.224505	0.0334125	0.80881	0.19119	144436	1907965	3543	120165	24271	4924	123603	20833	0.0245299	0.83196	0.16804	0.0340912	0.855763	0.144237	0.00258201	0.562895	0.560313	0.182921	0.0666434	0.214564	117.299	0.0186235
578	Anura	Dendrobatidae	Ranitomeya	Ranitomeya ventrimaculata	NE	LC	A2d	102	92	90.1961	Si	919990	60890.3	105928	38225	748	9922	96006	880	5080	100848	0.0070614	0.0936674	0.906333	0.00830753	0.0479571	0.952043	586510	7769565	98191	157869	428641	213875	57392	529118	0.167416	0.269167	0.730833	0.364657	0.0978534	0.902147	0	0.590827	0.590827	0.239196	0.0890562	0.23285	97.3469	0.0234892
579	Anura	Bufonidae	Rhaebo	Rhaebo andinophrynoides	NE	VU	A3dB1b(iii)	9	7	77.7778	Si	7509.82	397.32	7462	126289	1682	2992	4470	1156	2932	4530	0.225409	0.400965	0.599035	0.154918	0.392924	0.607076	43378	325761	3071	21470	21908	1898	24707	18671	0.0707963	0.494951	0.505049	0.0437549	0.569574	0.430426	0.114629	0.69052	0.575891	0.3879	0.52901	0.251435	64.8194	0.129802
580	Anura	Bufonidae	Rhaebo	Rhaebo blombergi	NE	EN	A3cB1a(≤5)b(iii)	22	20	90.9091	No	129.302	22.2847	NA	NA	NA	NA	NA	NA	NA	NA	NA	NA	NA	NA	NA	NA	NA	NA	NA	NA	NA	NA	NA	NA	NA	NA	NA	NA	NA	NA	0.00129098	0.694494	0.693203	0.369186	0.494745	0.22786	61.7195	0.111643
581	Anura	Bufonidae	Rhaebo	Rhaebo caeruleostictus	E	CR	A2acb(iii)	33	33	100	Si	54715.5	54715.6	29242	98122	3302	11058	18184	3725	13072	16170	0.11292	0.378155	0.621845	0.127385	0.447028	0.552972	29333	170174	3562	11058	18275	4067	13072	16261	0.121433	0.376982	0.623018	0.138649	0.445641	0.554359	0.0441065	0.78371	0.739603	0.387785	0.517118	0.26044	67.1611	0.0924273
582	Anura	Bufonidae	Rhaebo	Rhaebo colomai	E	EN	B1a(≤5)b(iii)	5	4	80	No	1.86879	1.55544	NA	NA	NA	NA	NA	NA	NA	NA	NA	NA	NA	NA	NA	NA	NA	NA	NA	NA	NA	NA	NA	NA	NA	NA	NA	NA	NA	NA	0.534129	0.56816	0.0340312	0.552278	0.553412	0.013977	2.53079	0.547866
583	Anura	Bufonidae	Rhaebo	Rhaebo ecuadorensis	NE	LC		69	67	97.1014	Si	60583.2	60343.9	82543	55744	14779	172	82371	18079	186	82357	0.179046	0.00208376	0.997916	0.219025	0.00225337	0.997747	145873	640856	72771	14612	131261	204532	664	145209	0.498865	0.100169	0.899831	1.40212	0.0045519	0.995448	0	0.590142	0.590142	0.274443	0.138096	0.244978	89.2637	0.0233801
584	Anura	Bufonidae	Rhaebo	Rhaebo guttatus	NE	LC		77	39	50.6494	Si	3.96241e+06	50372.1	116954	30876	703	5141	111813	293	3505	113449	0.00601091	0.0439575	0.956043	0.00250526	0.029969	0.970031	3204904	3574196	1939612	146575	3058329	2634426	132506	3072398	0.605201	0.0457346	0.954265	0.821998	0.0413448	0.958655	0	0.557677	0.557677	0.170681	0.0234958	0.223456	130.92	0.022464
585	Anura	Bufonidae	Rhaebo	Rhaebo haematiticus	NE	LC		579	157	27.1157	No	10184.1	231.413	NA	NA	NA	NA	NA	NA	NA	NA	NA	NA	NA	NA	NA	NA	NA	NA	NA	NA	NA	NA	NA	NA	NA	NA	NA	NA	NA	NA	0	0.849747	0.849747	0.335841	0.486669	0.242092	72.0853	0.0920601
586	Anura	Bufonidae	Rhaebo	Rhaebo olallai	E	CR	B1a(1)b(iii)b(iv)	10	10	100	Si	12.237	12.179	1158	126808	2700	361	797	1363	539	619	2.33161	0.311744	0.688256	1.17703	0.465458	0.534542	1158	199052	2859	361	797	1363	539	619	2.46891	0.311744	0.688256	1.17703	0.465458	0.534542	0.00645489	0.535092	0.528637	0.36932	0.446442	0.187965	50.8949	0.446178
587	Anura	Bufonidae	Rhinella	Rhinella alata	NE	LC		123	119	96.748	Si	262169	65692.9	53684	80228	1521	11138	42546	1873	10696	42988	0.0283325	0.207473	0.792527	0.0348894	0.19924	0.80076	75537	288778	7895	21058	54479	8038	23273	52264	0.104518	0.278777	0.721223	0.106411	0.308101	0.691899	0.000542283	0.67904	0.678497	0.283946	0.208009	0.225624	79.4602	0.0760902
588	Anura	Bufonidae	Rhinella	Rhinella amabilis	E	CR	A2abB1a(1)b(iii)	7	6	85.7143	Si	382.501	14.138	5562	19221	716	649	4913	36	1835	3727	0.128731	0.116685	0.883315	0.00647249	0.329917	0.670083	18324	38210	2665	1545	16779	942	3918	14406	0.145438	0.0843157	0.915684	0.051408	0.213818	0.786182	0.158347	0.443817	0.285471	0.369692	0.406897	0.104903	28.3757	0.396442
589	Anura	Bufonidae	Rhinella	Rhinella ceratophrys	NE	LC		24	21	87.5	Si	60668.4	46927.1	102925	48515	1459	263	102662	820	465	102460	0.0141754	0.00255526	0.997445	0.00796697	0.00451785	0.995482	293631	168912	12423	9324	284307	59615	1876	291755	0.0423082	0.0317541	0.968246	0.203027	0.00638897	0.993611	0.00671309	0.540058	0.533345	0.178169	0.0234958	0.23114	129.731	0.0167827
590	Anura	Bufonidae	Rhinella	Rhinella dapsilis	NE	DD		140	125	89.2857	Si	916516	62465.9	116069	36016	952	12798	103271	117	27762	88307	0.00820202	0.110262	0.889738	0.00100802	0.239185	0.760815	695380	6400192	3723	437671	257709	2995	546392	148988	0.00535391	0.629398	0.370602	0.004307	0.785746	0.214254	0	0.742461	0.742461	0.147446	0.0281826	0.207696	140.862	0.0167827
591	Anura	Bufonidae	Rhinella	Rhinella festae	NE	LC		184	163	88.587	Si	192752	61437.8	72682	75722	4495	46675	26007	5623	48159	24523	0.0618447	0.642181	0.357819	0.0773644	0.662599	0.337401	88714	381143	5109	56540	32174	6446	59180	29534	0.0575896	0.637329	0.362671	0.0726605	0.667087	0.332913	0	0.721447	0.721447	0.187154	0.0394627	0.228082	121.868	0.0193646
592	Anura	Bufonidae	Rhinella	Rhinella horribilis	NE	LC		429	416	96.9697	Si	142713	131580	93574	34120	7739	9957	83617	9542	29882	63692	0.0827046	0.106408	0.893592	0.101973	0.319341	0.680659	121460	126067	19242	11584	109876	26673	31776	89684	0.158423	0.095373	0.904627	0.219603	0.261617	0.738383	NA	NA	NA	NA	NA	NA	NA	0.109192
593	Anura	Bufonidae	Rhinella	Rhinella margaritifera	NE	LC		633	564	89.0995	Si	4.49329e+06	122125	130382	17985	4670	73258	57124	5918	79454	50928	0.0358178	0.561872	0.438128	0.0453897	0.609394	0.390606	584867	8455524	27347	452144	132723	21100	476117	108750	0.0467576	0.773071	0.226929	0.0360766	0.81406	0.18594	NA	NA	NA	NA	NA	NA	NA	0.0234958
594	Anura	Bufonidae	Rhinella	Rhinella marina	NE	LC		451	315	69.8448	Si	6.23684e+06	112949	140416	9785	4218	3142	137274	5506	7968	132448	0.0300393	0.0223764	0.977624	0.0392121	0.0567457	0.943254	3361847	5782322	26743	2134102	1227745	31380	2477879	883968	0.00795485	0.6348	0.3652	0.00933415	0.737059	0.262941	0	0.898028	0.898028	0.351241	0.466491	0.236129	67.2269	0.0934591
595	Anura	Bufonidae	Rhinella	Rhinella poeppigii	NE	VU	B1FRAGb(i)b(iii)b(iv)	60	34	56.6667	Si	1.07373e+06	25692.1	93722	56951	2364	53858	39864	4608	31987	61735	0.0252235	0.574657	0.425343	0.0491667	0.341297	0.658703	1295699	4601881	1192182	265742	1029957	2204251	170427	1125272	0.920107	0.205095	0.794905	1.70121	0.131533	0.868467	0.00531828	0.602037	0.596718	0.296158	0.366017	0.248071	83.763	0.0248513
596	Anura	Bufonidae	Rhinella	Rhinella proboscidea	NE	VU	B1a(≤10)b(iii)	24	9	37.5	Si	955721	16352.7	6371	126805	19861	413	5958	13491	569	5802	3.11741	0.064825	0.935175	2.11756	0.0893109	0.910689	531568	5953878	551120	137030	394538	402682	371087	160481	1.03678	0.257785	0.742215	0.757536	0.698099	0.301901	0.00857192	0.535603	0.527031	0.237718	0.0718577	0.241143	101.441	0.0287133
597	Anura	Bufonidae	Rhinella	Rhinella roqueana	NE	LC		24	21	87.5	Si	78525.7	51241.4	129578	23414	74	12572	117006	355	12040	117538	0.000571085	0.0970226	0.902977	0.00273966	0.092917	0.907083	496953	1733124	36769	107668	389285	129319	31999	464954	0.0739889	0.216656	0.783344	0.260224	0.0643904	0.93561	0.0107585	0.55229	0.541532	0.193937	0.0875055	0.206905	106.687	0.0234958
598	Anura	Centrolenidae	Rulyrana	Rulyrana flavopunctata	NE	VU	A3cB1b(iii)	78	57	73.0769	Si	165107	22990.6	81957	67705	4757	50010	31947	6570	55549	26408	0.0580426	0.610198	0.389802	0.080164	0.677782	0.322218	477050	8783360	39914	290793	186257	38048	357852	119198	0.0836684	0.609565	0.390435	0.0797568	0.750135	0.249865	0	0.622913	0.622913	0.293864	0.149409	0.238013	80.9942	0.0768206
599	Anura	Centrolenidae	Rulyrana	Rulyrana mcdiarmidi	NE	VU	A3cB1b(iii)	139	138	99.2806	Si	10961.4	10903.3	7078	44003	6754	1858	5220	7402	1441	5637	0.954224	0.262504	0.737496	1.04578	0.203589	0.796411	9315	100123	9032	3547	5768	10199	2485	6830	0.969619	0.380784	0.619216	1.0949	0.266774	0.733226	6.90818e-05	0.727319	0.72725	0.311033	0.494152	0.241538	77.6567	0.0327517
600	Anura	Centrolenidae	Sachatamia	Sachatamia albomaculata	NE	VU	A2cB1b(i)b(iii)b(iv)	58	15	25.8621	Si	953120	22267.9	31788	100030	3615	10656	21132	6613	3886	27902	0.113722	0.335221	0.664779	0.208034	0.122247	0.877753	286065	1294859	55475	160229	125836	72543	170292	115773	0.193924	0.560114	0.439886	0.253589	0.595291	0.404709	0.00258201	0.570773	0.568191	0.356997	0.491544	0.223366	62.5679	0.129603
601	Anura	Centrolenidae	Sachatamia	Sachatamia ilex	NE	VU	A2cB1b(i)b(iii)b(iv)	32	32	100	Si	11999.2	12000.6	16412	118793	228	13386	3026	2857	7898	8514	0.0138923	0.815623	0.184377	0.17408	0.481233	0.518767	18551	247129	1089	15504	3047	3668	10020	8531	0.058703	0.83575	0.16425	0.197725	0.540133	0.459867	0.00258201	0.612342	0.60976	0.286486	0.317074	0.253148	88.3633	0.0184512
602	Anura	Centrolenidae	Sachatamia	Sachatamia orejuela	NE	EN	A2c	22	15	68.1818	Si	27876.5	6075.55	72245	55707	7481	2693	69552	14591	872	71373	0.10355	0.0372759	0.962724	0.201966	0.01207	0.98793	358767	278713	41422	33874	324893	37844	41813	316954	0.115457	0.0944178	0.905582	0.105484	0.116546	0.883454	0.000542283	0.545755	0.545212	0.224883	0.0920601	0.236843	105.318	0.0212046
603	Anura	Hylidae	Scinax	Scinax cruentomma	NE	LC		81	54	66.6667	Si	1.5087e+06	73759.6	111933	35373	5731	15028	96905	7704	30797	81136	0.0512003	0.134259	0.865741	0.0688269	0.275138	0.724862	1618534	5386934	31080	1287851	330683	181258	1179438	439096	0.0192026	0.79569	0.20431	0.111989	0.728708	0.271292	0	0.660065	0.660065	0.301781	0.285159	0.225702	74.7899	0.0696777
604	Anura	Hylidae	Scinax	Scinax funereus	NE	LC		38	31	81.5789	Si	935903	53479.8	105451	45318	2268	52567	52884	3316	70707	34744	0.0215076	0.498497	0.501503	0.0314459	0.67052	0.32948	864206	6146170	26172	759256	104950	16430	802653	61553	0.0302844	0.878559	0.121441	0.0190117	0.928775	0.0712249	0	0.570002	0.570002	0.311384	0.411397	0.229645	73.7496	0.0674557
605	Anura	Hylidae	Scinax	Scinax garbei	NE	LC		256	177	69.1406	Si	3.28749e+06	87093.9	113045	36318	3674	18872	94173	4614	39804	73241	0.0325003	0.166942	0.833058	0.0408156	0.352108	0.647892	1903542	5166342	29411	1579452	324090	98026	1681363	222179	0.0154507	0.829744	0.170256	0.0514966	0.883281	0.116719	0	0.91401	0.91401	0.344416	0.445921	0.235757	68.4513	0.0935533
606	Anura	Hylidae	Scinax	Scinax quinquefasciatus	NE	LC		221	219	99.095	Si	90232.8	90187.1	70117	49547	15769	9529	60588	15652	24158	45959	0.224896	0.135901	0.864099	0.223227	0.344538	0.655462	80016	148366	38387	11915	68101	46223	27272	52744	0.479742	0.148908	0.851092	0.577672	0.340832	0.659168	NA	NA	NA	NA	NA	NA	NA	0.106835
607	Anura	Hylidae	Scinax	Scinax ruber	NE	LC		457	356	77.8993	Si	5.07269e+06	115671	173234	115160	108	5049	168185	100	6802	166432	0.000623434	0.0291455	0.970854	0.000577254	0.0392648	0.960735	3747094	5952263	114998	750536	2996558	193376	984770	2762324	0.0306899	0.200298	0.799702	0.0516069	0.262809	0.737191	0	0.91401	0.91401	0.367933	0.490978	0.220116	59.8251	0.123362
608	Anura	Hylidae	Scinax	Scinax sugillatus	NE	NT		40	40	100	Si	35530.3	35525.9	NA	91483	18560	NA	25390	26789	4	25386	NA	NA	NA	NA	NA	NA	30322	212186	24261	374	29948	33300	250	30072	0.800112	0.0123343	0.987666	1.09821	0.00824484	0.991755	0.00258201	0.839697	0.837115	0.372133	0.454297	0.223708	60.115	0.152494
609	Anura	Hylidae	Scinax	Scinax tsachila	E	LC		85	85	100	Si	53339	53344.6	NA	43722	17429	NA	69515	25785	NA	69515	NA	NA	NA	NA	NA	NA	NA	114021	19073	NA	69975	29311	NA	69975	NA	NA	NA	NA	NA	NA	0	0.827031	0.827031	0.315556	0.246172	0.227381	72.0572	0.109283
610	Gymnophiona	Siphonopidae	Siphonops	Siphonops annulatus	NE	LC		37	14	37.8378	Si	2.58965e+06	37137.4	NA	23372	9147	NA	121900	10115	66	121834	NA	NA	NA	NA	NA	NA	3840598	5381862	77864	1533701	2306897	72116	1864837	1975761	0.0202739	0.399339	0.600661	0.0187773	0.485559	0.514441	0.0167827	0.586262	0.56948	0.272115	0.216999	0.234954	86.3436	0.0458538
611	Anura	Hylidae	Smilisca	Smilisca phaeota	NE	LC		840	285	33.9286	Si	1.42478e+06	94647.1	86619	46032	2782	24031	62588	4172	40038	46581	0.0321177	0.277433	0.722567	0.048165	0.462231	0.537769	523693	1062223	50483	179299	344394	50075	243533	280160	0.0963981	0.342374	0.657626	0.095619	0.46503	0.53497	NA	NA	NA	NA	NA	NA	NA	0.113616
612	Anura	Hylidae	Sphaenorhynchus	Sphaenorhynchus carneus	NE	NT	A2cB1FRAGa(≤5)b(iii)	19	4	21.0526	Si	1.00108e+06	4388.7	131347	11397	2157	112	131235	1056	599	130748	0.0164221	0.000852703	0.999147	0.00803977	0.00456044	0.99544	3029328	5333212	91726	565955	2463373	46491	850052	2179276	0.0302793	0.186825	0.813175	0.015347	0.280607	0.719393	0.0940634	0.532552	0.438488	0.288875	0.264442	0.217344	75.2382	0.111631
613	Anura	Hylidae	Sphaenorhynchus	Sphaenorhynchus dorisae	NE	NT	A2cB1FRAGa(≤5)	19	6	31.5789	Si	573793	28.973	143506	1356	39	28	143478	19	216	143290	0.000271766	0.000195114	0.999805	0.000132399	0.00150516	0.998495	2878297	5448870	127099	495015	2383282	93407	634750	2243547	0.0441577	0.171982	0.828018	0.0324522	0.22053	0.77947	0.0241209	0.235902	0.211781	0.148534	0.170296	0.094119	63.3652	0.0741878
614	Anura	Hylidae	Sphaenorhynchus	Sphaenorhynchus lacteus	NE	LC		85	16	18.8235	Si	3.06151e+06	43080.3	104762	46759	1516	11058	93704	2106	12089	92673	0.0144709	0.105554	0.894446	0.0201027	0.115395	0.884605	3323785	3539357	2055329	633370	2690415	2548292	514483	2809302	0.61837	0.190557	0.809443	0.766684	0.154788	0.845212	0	0.540416	0.540416	0.236898	0.0972467	0.230823	97.4359	0.0508464
615	Anura	Strabomantidae	Strabomantis	Strabomantis anatipes	NE	CR	A2aB1a(1)b(iv)	2	2	100	No	< 3 ptos	< 3 ptos	NA	NA	NA	NA	NA	NA	NA	NA	NA	NA	NA	NA	NA	NA	NA	NA	NA	NA	NA	NA	NA	NA	NA	NA	NA	NA	NA	NA	0.0830355	0.63954	0.556504	0.361288	0.361288	0.393508	108.918	0.222162
616	Anura	Strabomantidae	Strabomantis	Strabomantis anomalus	NE	CR	A2acb(iii)	20	19	95	Si	47391.2	12992.3	24166	101735	9532	2256	21910	21115	15	24151	0.394438	0.0933543	0.906646	0.873748	0.000620707	0.999379	26257	636293	16352	2332	23925	31705	15	26242	0.622767	0.0888144	0.911186	1.20749	0.000571276	0.999429	0.0621981	0.839697	0.777499	0.324883	0.333555	0.222214	68.3982	0.143653
617	Anura	Strabomantidae	Strabomantis	Strabomantis cerastes	NE	CR	A2acb(iii)	8	8	100	Si	2647.75	2646.94	21132	110082	4219	1422	19710	5675	110	21022	0.19965	0.0672913	0.932709	0.26855	0.00520538	0.994795	32790	225021	8958	2407	30383	12855	711	32079	0.273193	0.0734065	0.926593	0.39204	0.0216834	0.978317	0.165727	0.619505	0.453778	0.467824	0.50048	0.131782	28.1691	0.460895
618	Anura	Strabomantidae	Strabomantis	Strabomantis cornutus	NE	NT		17	17	100	Si	26447.8	26448.3	147054	5839	6	23814	123240	NA	25741	121313	4.08013e-05	0.161941	0.838059	NA	0.175045	0.824955	263189	209901	1876	78102	185087	270	89234	173955	0.00712796	0.296753	0.703247	0.00102588	0.339049	0.660951	0.0109085	0.573847	0.562938	0.240993	0.0775593	0.247096	102.532	0.0286909
619	Anura	Strabomantidae	Strabomantis	Strabomantis helonotus	E	CR	A2ac	1	1	100	No	< 3 ptos	< 3 ptos	NA	NA	NA	NA	NA	NA	NA	NA	NA	NA	NA	NA	NA	NA	NA	NA	NA	NA	NA	NA	NA	NA	NA	NA	NA	NA	NA	NA	0.0680533	0.0680533	0	0.0680533	0.0680533	NA	NA	0.0680533
620	Anura	Strabomantidae	Strabomantis	Strabomantis necerus	E	CR	A2acb(iii)	20	20	100	Si	3939.25	3939.13	15525	117315	2593	2833	12692	8044	661	14864	0.167021	0.18248	0.81752	0.518132	0.0425765	0.957424	22947	344938	4325	6322	16625	9990	3321	19626	0.188478	0.275504	0.724496	0.435351	0.144725	0.855275	0.0680533	0.747251	0.679198	0.439998	0.518856	0.231795	52.681	0.165727
621	Anura	Strabomantidae	Strabomantis	Strabomantis sulcatus	NE	LC		86	68	79.0698	Si	634849	64338.9	111037	39143	2886	1576	109461	2921	4730	106307	0.0259913	0.0141935	0.985807	0.0263065	0.0425984	0.957402	453303	1803107	10436	151359	301944	21190	122824	330479	0.0230221	0.333902	0.666098	0.0467458	0.270953	0.729047	0	0.590827	0.590827	0.176968	0.0327414	0.229074	129.444	0.0167827
622	Anura	Microhylidae	Synapturanus	Synapturanus rabus	NE	LC		7	6	85.7143	No	411.619	49.519	NA	NA	NA	NA	NA	NA	NA	NA	NA	NA	NA	NA	NA	NA	NA	NA	NA	NA	NA	NA	NA	NA	NA	NA	NA	NA	NA	NA	0.00858027	0.577863	0.569282	0.198506	0.0261045	0.277885	139.988	0.018461
623	Anura	Telmatobiidae	Telmatobius	Telmatobius cirrhacelis	E	CR	A2aceB1b(i)b(iii)b(iv)b(v)c(i)c(iii)c(iv)D	7	7	100	Si	409.954	410.221	4379	21074	46	728	3651	3	1542	2837	0.0105047	0.166248	0.833752	0.000685088	0.352135	0.647865	4939	54189	71	896	4043	4	1950	2989	0.0143754	0.181413	0.818587	0.000809881	0.394817	0.605183	0.0154917	0.0813315	0.0658398	0.0612054	0.0733646	0.0244105	39.883	0.0513682
624	Anura	Telmatobiidae	Telmatobius	Telmatobius niger	E	CR	A2aceB1b(i)b(iii)b(iv)b(v)c(i)c(iii)c(iv)D	44	44	100	Si	13043.7	13042.6	10386	120280	NA	4473	5913	9	5211	5175	NA	0.430676	0.569324	0.000866551	0.501733	0.498267	10853	192207	9	4766	6087	9	5575	5278	0.000829264	0.439141	0.560859	0.000829264	0.513683	0.486317	0.0154917	0.589915	0.574424	0.20382	0.164829	0.144556	70.923	0.0929027
625	Anura	Telmatobiidae	Telmatobius	Telmatobius vellardi	E	CR	A2aceA3cB1FRAGa(≤10)b(i)b(iii)b(iv)b(v)c(i)c(iii)c(iv)D	11	11	100	Si	373.193	372.942	475	24514	510	470	5	9	472	3	1.07368	0.989474	0.0105263	0.0189474	0.993684	0.00631579	475	58214	510	470	5	9	472	3	1.07368	0.989474	0.0105263	0.0189474	0.993684	0.00631579	0.0154917	0.588959	0.573467	0.286004	0.16667	0.231804	81.0494	0.10616
626	Anura	Hylidae	Tepuihyla	Tepuihyla tuberculosa	NE	LC		16	12	75	Si	162296	19167.4	120224	30620	2222	2711	117513	967	4315	115909	0.0184822	0.0225496	0.97745	0.00804332	0.0358913	0.964109	684594	1351403	19947	143153	541441	14793	146435	538159	0.029137	0.209106	0.790894	0.0216084	0.213901	0.786099	0.0167827	0.542838	0.526055	0.0984033	0.0234958	0.155555	158.079	0.0167827
627	Anura	Centrolenidae	Teratohyla	Teratohyla amelie	NE	LC		17	14	82.3529	Si	296549	29044.7	26727	122960	3350	851	25876	NA	10205	16522	0.125341	0.0318405	0.96816	NA	0.381824	0.618176	42779	6990311	3458	7019	35760	NA	23371	19408	0.0808341	0.164076	0.835924	NA	0.546319	0.453681	0.0167827	0.561569	0.544786	0.296777	0.30169	0.249561	84.0906	0.0623508
628	Anura	Centrolenidae	Teratohyla	Teratohyla midas	NE	LC		130	105	80.7692	Si	2.73089e+06	83306.6	88795	57870	6372	68514	20281	6858	73056	15739	0.0717608	0.771597	0.228403	0.0772341	0.822749	0.177251	175771	6852210	8567	146838	28933	8773	155191	20580	0.0487396	0.835394	0.164606	0.0499115	0.882916	0.117084	0.00671309	0.627603	0.62089	0.262375	0.119571	0.23818	90.7783	0.0241209
629	Anura	Centrolenidae	Teratohyla	Teratohyla pulverata	NE	VU	A2cB1b(i)b(iii)b(iv)	20	12	60	Si	142411	9162.26	10855	120114	4464	328	10527	7962	409	10446	0.411239	0.0302165	0.969784	0.733487	0.0376785	0.962322	200981	3235402	88775	7587	193394	105566	6407	194574	0.441708	0.0377498	0.96225	0.525254	0.0318786	0.968121	0.00258201	0.606304	0.603722	0.371205	0.513628	0.254895	68.6668	0.0885234
630	Anura	Centrolenidae	Teratohyla	Teratohyla spinosa	NE	NT		49	30	61.2245	Si	572972	9882.09	42474	91061	1898	3283	39191	3563	1629	40845	0.0446862	0.0772943	0.922706	0.0838866	0.0383529	0.961647	186491	3321762	16905	82476	104015	21328	88255	98236	0.0906478	0.442252	0.557748	0.114365	0.47324	0.52676	0.00258201	0.839697	0.837115	0.356846	0.490355	0.265507	74.4037	0.0240937
631	Anura	Hylidae	Trachycephalus	Trachycephalus coriaceus	NE	LC		64	12	18.75	Si	4.37774e+06	29344.6	116562	33660	2815	76	116486	3772	123	116439	0.0241502	0.000652014	0.999348	0.0323605	0.00105523	0.998945	3722472	4697981	498018	1438821	2283651	503465	1474971	2247501	0.133787	0.386523	0.613477	0.13525	0.396234	0.603766	0.0167827	0.567618	0.550836	0.350606	0.480866	0.23905	68.182	0.0510315
632	Anura	Hylidae	Trachycephalus	Trachycephalus cunauaru	NE	LC		27	22	81.4815	Si	533497	59458.5	119458	31253	2355	164	119294	960	320	119138	0.019714	0.00137287	0.998627	0.0080363	0.00267877	0.997321	1200518	819638	35788	15988	1184530	39140	9955	1190563	0.0298105	0.0133176	0.986682	0.0326026	0.00829225	0.991708	0.0167827	0.586262	0.56948	0.160985	0.0676961	0.204304	126.909	0.0234339
633	Anura	Hylidae	Trachycephalus	Trachycephalus jordani	NE	LC		261	259	99.2337	Si	97518.7	89043.2	NA	55340	21683	NA	58410	27108	NA	58410	NA	NA	NA	NA	NA	NA	NA	166548	33803	NA	66418	43292	NA	66418	NA	NA	NA	NA	NA	NA	NA	NA	NA	NA	NA	NA	NA	0.0221888
634	Anura	Hylidae	Trachycephalus	Trachycephalus macrotis	NE	LC		25	25	100	Si	27008.8	27010	NA	78998	20096	NA	53805	19845	NA	53805	NA	NA	NA	NA	NA	NA	68391	379846	26729	1664	66727	44499	217	68174	0.390826	0.0243307	0.975669	0.650656	0.00317293	0.996827	0	0.804131	0.804131	0.343298	0.505575	0.26506	77.2101	0.0507067
635	Anura	Hylidae	Trachycephalus	Trachycephalus quadrangulum	E	LC		48	47	97.9167	Si	50476.3	50471.7	32635	77523	20508	9	32626	18502	589	32046	0.628405	0.000275778	0.999724	0.566937	0.0180481	0.981952	35454	141358	26257	9	35445	31149	603	34851	0.740593	0.00025385	0.999746	0.878575	0.017008	0.982992	0.0154917	0.901503	0.886011	0.219797	0.10644	0.245336	111.619	0.0553222
636	Anura	Centrolenidae	Vitreorana	Vitreorana ritae	NE	LC		7	6	85.7143	Si	70620.1	17605	57184	15119	22936	2	57182	25013	6	57178	0.401091	3.49748e-05	0.999965	0.437413	0.000104924	0.999895	176786	188730	165593	5207	171579	183016	1140	175646	0.936686	0.0294537	0.970546	1.03524	0.00644847	0.993552	0.00662768	0.557677	0.551049	0.193554	0.0273522	0.273826	141.473	0.00923049
[truncated: 19 more columns]
