# Supplementary material for: Red List assessment of amphibian species of Ecuador: A multidimensional approach for their conservation
Source: PLoS One. 2021 May 6;16(5):e0251027. doi: 10.1371/journal.pone.0251027 (PMC8101765; doi:10.1371/journal.pone.0251027)
Supplement: S4 Table — Categories: CR = Critically Endangered, EN = Endangered, VU = Vulnerable, NT = Near Threatened, LC = Least Concern, DD = Data Deficient, NE = Not Evaluated, correspond to Rana catesbeiana, an invasive species in Ecuador. (XLSX) [file pone.0251027.s004.xlsx]

## Sheet: S4_Table
Species			Criteria	A. Population size reduction					B. Geographic range by extent of occurrence EOO (B1) and/or area of occupacy AOO (B2)			C. Small population size and decline				D. Very small or restricted population			National System of Protected areas		Threats (%)
	Category	Summary of criteria and subcriterion (IUCN 2017)	Endemism	A1	A2	A3	A4		B1	B2		C	C1	C2		D	D1	D2	Not protected	Protected	Agriculture	Deforestation	Chytrid fungus	Productivity	Stochastic Events	Transport
	636			1	89	83	0		357	12		0	0	8		17	0	38	84	551	610	561	196	576	432	596
Adelophryne adiastola	LC	B1a(≤5)							X										X		28.5714	14.2857		42.8571	14.2857
Adenomera andreae	LC																			X	27.2222	13.5111		3.42929	13.2576	15.7828
Adenomera hylaedactyla	LC																			X	26.3158	12.782		3.75188	12.3752	18.797
Agalychnis buckleyi	VU	A2cA3cB1a(≤5)b(i)b(iii)			X	X			X											X	29.1667	16.6667		19.4444	12.5	22.2222
Agalychnis hulli	LC																			X	27.1845	19.4175		29.1262	9.78738	14.5632
Agalychnis psilopygion	EN	B1a(≤5)b(iii)							X											X	29.4118	29.4118		17.6476		23.5294
Agalychnis spurrelli	LC		E																	X	36.6667	17.7778		19.4444	5.55556	2.55556
Allobates femoralis	LC		E																	X	22.5128	9.23769		27.6924	25.1283	15.8974
Allobates fratisenescus	VU	A2dB1a(≤10)b(iii)	E		X				X											X	28.8136	15.2542		3.58475	1.69492	23.7288
Allobates insperatus	LC																			X	21.788	12.2346		29.3226	21.1144	16.1293
Allobates kingsburyi	LC																			X	28.6344	18.6167		28.6344	4.45286	2.26432
Allobates talamancae	VU	A2dB1a(≤10)b(iii)			X				X											X	35	22.7273		18.1818	6.81818	18.1818
Allobates trilineatus	DD	A2d			X															X	17.8571	7.14286		35.7143	28.5714	1.71429
Allobates zaparo	LC		E																	X	24.9249	14.4144		28.2282	16.2162	16.2162
Amazophrynella siona	LC																			X	2.47872	1.6383		31.383	21.5426	15.9574
Ameerega bilinguis	LC																			X	22.4377	11.8332		27.7831	21.5263	17.7285
Ameerega hahneli	LC		E																	X	21.4575	15.7895		26.7265	17.8138	18.2186
Ameerega parvula	LC																			X	26.7391	14.1343		29.3478	1.86957	18.9134
Andinobates abditus	CR	A2acB1a(1)b(i)b(iii)b(v)	E		X				X											X	5				5
Atelopus angelito	CR	A2acB1a(1)b(iii)	E		X				X										X		3	1	4	1		1
Atelopus arthuri	CR	A2acB1a(≤5)b(iii)	E		X				X											X	24.1379	1.34483	24.1379	24.1379		17.2414
Atelopus balios	CR	A2acB1(Fragmented)b(i)b(iii)b(iv)c(i)c(iii)	E		X				X											X	46.6742	2.24719		46.6742	2.5289	3.89888
Atelopus bomolochos	CR	A2aceB1a(≤5)b(iii)	E		X				X											X	28.6822	9.32326	29.4574	6.97674	1.55388	24.3178
Atelopus boulengeri	CR	A2acB1a(≤5)b(iii)			X				X											X	29.1667	12.5		37.5		2.83333
Atelopus coynei	CR	A2aceB1a(≤5)b(iii)c(i)D	E		X				X							X				X	27.5863	18.9655		27.5863		25.8627
Atelopus elegans	CR	A2aceB1a(≤10)b(iii)c(ii)c(iii)	E		X				X											X	3	15		22.1429	8.57143	24.2857
Atelopus exiguus	CR	A2aceB1a(≤10)D	E		X				X							X				X	25.4545		41.8182	14.5455	1.81818	16.3636
Atelopus guanujo	CR	A2aceA3cB1a(≤5)b(i)b(iii)b(v)c(i)c(iii)c(iv)D	E		X	X			X							X			X		37.5		37.5	6.25		18.75
Atelopus halihelos	CR	A2aceB1a(≤5)b(i)b(iii)b(v)c(iii)c(iv)D	E		X				X							X				X	33.3333	13.3333	6.66667	26.6667		2
Atelopus ignescens	CR	A2aceB1a(≤10)b(i)b(iii)c(i)c(iii)C2a(ii)bD			X				X					X		X				X	25.5353	2.14133	27.6231	1.92779	11.5632	22.6987
Atelopus longirostris	CR	A2aceB1a(≤10)b(i)b(iii)b(iv)c(i)c(iii)c(iv)C2a(ii)bD	E		X				X					X		X				X	25.9615	18.75		22.5962	9.13462	23.5577
Atelopus lynchi	CR	A2acB1a(1)D	E		X				X							X			X		26.8696	16.3435	1.86957	2.65217	11.9565	23.9134
Atelopus mindoensis	CR	A2aceB1a(≤10)b(iii)b(iv)c(i)c(iii)C2a(ii)b	E		X				X					X						X	21.2121		35.3535	21.2121		22.2222
Atelopus nanay	CR	A2aeB1a(≤10)b(v)c(iv)D	E		X				X							X				X	47.3684	15.7895		15.7895		21.5263
Atelopus nepiozomus	CR	A2aceB1(Fragmented)b(i)b(iv)c(i)c(iii)c(iv)	E		X				X											X	28.5714		14.2857	28.5714		28.5714
Atelopus onorei	CR	A2aeB1a(1)b(v)c(iv)D			X				X							X				X	33.3333	33.3333				33.3333
Atelopus orcesi	CR	A2aceB1b(i)b(iii)b(v)c(iv)	E		X				X										X		28.5714	14.2857		28.5714		28.5714
Atelopus pachydermus	CR	A2aceB1b(i)b(iii)b(v)c(iv)			X				X										X		35	25		3		1
Atelopus palmatus	CR	A2aceB1(Fragmented)b(i)b(iii)D	E		X				X							X			X		27.9723	1.39861	28.6713	5.59446	6.9937	29.3763
Atelopus pastuso	CR	A2aceA3cB1a(≤10)b(i)b(iii)b(iv)c(i)c(iii)c(iv)D	E		X	X			X							X				X	24.6753	15.5844	23.3766	7.79228	1.38961	18.1818
Atelopus petersi	CR	A2aceB1(Fragmented)b(i)b(iii)b(iv)b(v)c(i)c(iii)c(iv)D			X				X							X				X	3.95239	9.5239		7.14286	26.1948	26.1948
Atelopus planispina	CR	A2aceB1(Fragmented)b(i)b(iii)b(iv)b(v)c(i)c(iii)c(iv)D			X				X							X				X	41.1765	2.94118	2.58824	11.7648		23.5294
Atelopus podocarpus	CR	A2aceB1(Fragmented)b(i)b(iii)b(iv)b(v)c(i)c(iii)c(iv)D	E		X				X							X				X	3.33333	16.1616		3.33333	5.55556	18.1818
Atelopus spumarius	VU	A2ac	E		X															X	3	12.5492		21.3725	12.1569	23.9216
Barycholos pulcher	LC		E																	X	21.7593	9.72222		29.6296	24.5374	14.3519
Boana alfaroi	LC																			X	29.2279	21.1398		21.6912	6.81476	21.1398
Boana almendarizae	NT	B1b(iii)							X											X	21.1364	15		28.6364	17.9545	18.1818
Boana appendiculata	LC																			X	28.9744	16.4126		27.6924	1	16.9238
Boana boans	LC																			X	24.1667	11.6667		27.5	2.83333	15.8333
Boana calcarata	LC																			X	27.7642	18.1651	0.183486	23.1193	15.4587	15.7798
Boana cinerascens	LC																			X	32.2586	16.1293	0.293255	33.1378	0.293255	17.8886
Boana fasciata	NT	A3cB1b(iii)				X			X											X	25	14.8333		27.1667	16.6667	16.3333
Boana geographica	LC																			X	27.2188	15.5329		27.6644	11.4512	18.1459
Boana lanciformis	LC		E																	X	23.5294	7.35294		3.88235	27.9412	1.29412
Boana maculateralis	LC																			X	25	25		15.625	18.75	15.625
Boana nigra	VU	B1a(≤10)b(iii)							X											X	25.5319	11.3475		3.49645	18.4397	14.1844
Boana nympha	LC																			X	3.74866	16.1765		19.6525	8.82353	24.5989
Boana pellucens	LC																			X	37.6766	16.9148		2.74225	4.57746	2.77465
Boana picturata	NT	A2cB1b(iii)			X				X											X	25.7553	12.8459		26.284	18.4293	18.1269
Boana punctata	LC																			X	31.4126	15.2416		19.145	11.3383	22.8625
Boana rosenbergi	LC																			X	33.3333	33.3333		33.3333
Boana rubracyla	VU	B1a(1)b(iii)D2							X									X	X		24.1379	1.34483		24.1379	2.68966	2.68966
Boana tetete	EN	A2cB1a(≤5)b(i)b(iii)D2			X				X									X	X		2.54795	8.21918		34.2466	17.8822	19.1788
Boana ventrimaculata	LC																			X	12.5			37.5	37.5	12.5
Bolitoglossa altamazonica	DD																			X	36.3636	18.1818		24.2424	3.33333	18.1818
Bolitoglossa biseriata	EN	A2cB1a(≤10)b(iii)	E		X				X											X	36.269	8.6269		25.8627	3.44828	25.8627
Bolitoglossa chica	CR	A3cB1a(≤10)b(iii)				X			X											X	23.886	1.44776		26.8657	25.3731	13.4328
Bolitoglossa equatoriana	LC																			X	33.3333	16.6667		33.3333		16.6667
Bolitoglossa medemi	EN	B1a(≤5)b(iii)							X										X		32.4324	16.2162		16.2162	8.18182	27.2727
Bolitoglossa palmata	EN	A2cB1a(≤5)b(iii)			X				X											X	28.1984	12.2715		27.9373	18.799	12.7937
Bolitoglossa peruviana	LC		E																	X	36.3636	15.1515		22.7273	7.57576	18.1818
Bolitoglossa sima	EN	A2cA3cB1a(≤10)b(iii)			X	X			X											X	28.125	21.875		15.625	12.5	21.875
Caecilia abitaguae	EN	A2cA3cB1a(≤5)b(iii)			X	X			X											X	28.5714	14.2857		28.5714	14.2857	14.2857
Caecilia albiventris	DD	B1a(≤5)b(iii)	E						X										X		5					5
Caecilia attenuata	DD	B1a(1)b(iii)	E						X											X	25			25	25	25
Caecilia bokermanni	DD	B1a(1)D2							X									X	X		25	25		25		25
Caecilia crassisquama	DD	B1a(1)b(iii)	E						X											X	23.6842	5.26316		36.8422	23.6842	1.52632
Caecilia disossea	LC																			X	25	25		25		25
Caecilia dunni	EN	B1a(≤5)b(iii)							X										X		41.1765	17.6476		35.2941		5.88235
Caecilia guntheri	EN	B1a(≤5)b(iii)							X											X	33.3333	29.6296		25.9259		11.1111
Caecilia leucocephala	VU	B1a(≤10)b(iii)							X											X	35.2941	17.6476	2.94118	23.5294	5.88235	14.7588
Caecilia nigricans	VU	B1a(≤10)b(iii)	E						X											X	32.9877	13.5825		18.5185	3.73737	32.9877
Caecilia orientalis	VU	B1a(≤10)b(iii)							X											X	3.76924	15.3846		26.1538	9.23769	18.4615
Caecilia pachynema	LC		E																	X	29.8246	1.52632		31.5789	14.3588	14.3588
Caecilia tentaculata	LC																			X	25			25	16.6667	33.3333
Caecilia tenuissima	EN	B1a(≤5)b(iii)							X											X	36.3636	22.7273		13.6364		27.2727
Centrolene bacatum	EN	B1a(≤5)b(iii)C2a(ii)							X					X						X	26.6667	2		23.3333	1	2
Centrolene ballux	EN	B1a(≤5)b(iii)C2a(ii)							X					X						X	27.5793	7.47664	23.3645	13.8411	6.74766	22.43
Centrolene buckleyi	CR	A2ce			X															X	25			5		25
Centrolene charapita	CR	B1a(1)b(iii)							X										X		13.4348	13.4348		6.86957		13.4348
Centrolene condor	EN	A3cB1a(≤5)b(iii)				X			X											X	27.2727	18.1818	4.54545	18.1818	10	22.7273
Centrolene geckoideum	CR	A2ceB1a(≤5)			X				X											X	32.2586	12.9323		16.1293	6.45161	32.2586
Centrolene heloderma	EN	B1a(≤5)b(ii)							X											X	33.3333	33.3333				33.3333
Centrolene huilense	DD	B1a(1)							X											X	25.3333	18.6667	1.33333	2	1.66667	24
Centrolene lynchi	EN	B1(Fragmented)b(iii)							X											X	33.3333				33.3333	33.3333
Centrolene medemi	CR	B1a(1)b(iii)b(v)	E						X											X	31.1111	2		2	8.88889	2
Centrolene peristictum	NT	B1a(≤10)	NE						X											X	37.5	6.25		12.5	18.75	25
Centrolene pipilatum	CR	A2ceB1a(≤5)b(iii)	NE		X				X											X	17.3769	16.3462		27.8846	21.1538	17.3769
Ceratophrys cornuta	LC		E																	X	1.9757	5.14951		6.77568	36.4499	4.65465
Ceratophrys stolzmanni	VU	B1a(≤10)b(iii)	E						X											X	25	25		25		25
Ceratophrys testudo	DD		NE																X		19.4762	9.5239		23.8952	23.8952	23.8952
Chiasmocleis anatipes	NT	B1a(≤10)b(iii)	NE						X										X		29.6875	14.625		31.25	1.9375	14.625
Chiasmocleis antenori	LC		E																	X	26.2329	8.55615		29.9465	17.6476	17.6476
Chiasmocleis bassleri	LC		NE																	X	31.3725	5.88235		45.9839		17.6476
Chiasmocleis parkeri	EN	A3cB1a(≤5)b(iii)	NE			X			X											X				5	25	25
Chiasmocleis tridactyla	VU		E																X		25.492	11.7648		33.3333	17.6476	11.7648
Chiasmocleis ventrimaculata	LC		E																	X	29.1529	25.9259		2.63493	6.87837	17.4632
Chimerella mariaelenae	NT	B1b(iii)	NE						X											X					66.6667	33.3333
Chthonerpeton onorei	DD		NE																	X	26.3158	26.3158		15.7895	15.7895	15.7895
Cochranella litoralis	EN	B1a(≤5)b(iii)	NE						X											X	43.75	6.25		18.75	6.25	25
Cochranella mache	EN	B1(Fragmented)b(iii)	NE						X											X	26.3158	1.52632		28.9474	13.1579	21.5263
Cochranella resplendens	LC		NE																	X	33.3333	17.1171		21.3213	9.39394	19.2192
Craugastor longirostris	LC		NE																	X	26.6667	22.2222		26.6667		24.4444
Cruziohyla calcarifer	NT	B1(Fragmented)b(iii)	NE						X											X	2.28986	4.34783		28.9856	3.43478	15.9423
Cruziohyla craspedopus	LC		NE																	X	27.2727		18.1818	10	18.1818	27.2727
Ctenophryne aequatorialis	EN	B1(Fragmented)b(iii)	E						X										X		36.3636	13.6364		31.8182		18.1818
Ctenophryne aterrima	VU	B1(Fragmented)a(≤10)b(iii)	NE						X											X	2	2		2	2	2
Ctenophryne geayi	EN	B1(Fragmented)a(1)b(iii)	NE						X										X		27.1856	16.2874		26.7659	9.75988	2.11976
Dendropsophus bifurcus	LC		NE																	X	26.5152	13.6364		25.7576	13.6364	2.45455
Dendropsophus bokermanni	LC		E																	X	27.8488	11.7732		26.8293	16.9757	17.5698
Dendropsophus brevifrons	LC		NE																	X	27.3963	18.4149	0.932493	2.9793	1.95572	21.6783
Dendropsophus carnifex	LC		E																	X	3.76924	2.87913		16.4835	3.29673	28.5714
Dendropsophus ebraccatus	NT	B1b(iii)	NE						X											X	33.3333	16.6667		16.6667	8.33333	25
Dendropsophus gryllatus	CR	A2cB1a(≤5)b(iii)b(iv)	NE		X				X										X		25.8718	12.892		27.5261	18.8153	15.6794
Dendropsophus marmoratus	LC		NE																	X	28.2528	2.81784		26.2235	5.57628	19.3386
Dendropsophus minutus	LC		NE																	X	22.6416	5.66377		28.3189	33.9623	9.43396
Dendropsophus miyatai	NT		NE																	X	26.7281	15.8218		24.2735	15.5376	18.126
Dendropsophus parviceps	LC		NE																	X	23.9865	15.2273		25.3378	16.8919	18.5818
Dendropsophus reticulatus	LC		NE																	X	26.9678	15.678		27.3358	9.5339	2.55847
Dendropsophus rhodopeplus	LC		E																	X	26.6116	17.5266		22.4793	13.2231	2.16529
Dendropsophus sarayacuensis	LC		NE																	X	21.3483	5.61798		32.5843	24.7191	15.7334
Dendropsophus shiwiarum	LC		NE																	X	24.9566	13.9623		25.6638	19.6226	15.8496
Dendropsophus triangulum	LC		NE																	X	3.26316	23.6842		25	1.31579	19.7368
Diasporus gularis	EN		E																	X	5	5
Ecnomiohyla phantasmagoria	DD	B1a(1)b(iii)	NE						X											X	25.5814	18.6465		23.2558	6.97674	25.5814
Ectopoglossus confusus	EN	A2c	E		X															X	25.5231	14.2259		3.96234	16.318	12.9771
Edalorhina perezi	LC		E																	X	33.3333	16.6667		33.3333		16.6667
Elachistocleis araios	DD		E																	X	28.5755	12.9496		22.3216	1.79137	25.8993
Engystomops coloradorum	EN	A3cB1b(iii)	E			X			X											X	28.7374	5.55556		22.2222	18.5185	25
Engystomops guayaco	VU	B1a(1)b(iii)	NE						X											X	31.25	5.46875		14.8438	19.5312	28.9625
Engystomops montubio	LC		NE																	X	26.5546	12.8444		29.7248	15.4128	15.9633
Engystomops petersi	LC		E																	X	26.2496	8.6747		17.5936	18.5542	29.1566
Engystomops pustulatus	LC		E																	X	38.2353	8.82353		17.6476	5.88235	29.4118
Engystomops puyango	NT		NE																	X	3.55556	14.6825		11.5794	17.4632	25.7937
Engystomops randi	LC		E																	X	31.3448	2.68966		27.5863	6.89655	13.7931
Epicrionops bicolor	VU	B1a(≤5)b(iii)	NE						X											X						1
Epicrionops marmoratus	CR	B1(Fragmented)a(1)b(iii)	NE						X										X		4	1		2	1	2
Epicrionops petersi	EN	B1(Fragmented)a(1)b(iii)	NE						X											X	3.54459	16.2299	0.47356	24.3883	3.47277	25.9866
Epipedobates anthonyi	NT	A2d	E		X															X	32.2137	18.1527		17.8626	1.38168	21.5267
Epipedobates boulengeri	LC	A2d	E		X															X	24.5633	21.519		15.1899	16.4557	22.7848
Epipedobates darwinwallacei	VU	A2dA3dB1a(≤10)b(iii)	E		X	X			X											X	35.5296	1.59172		17.7515	14.2118	22.4853
Epipedobates espinosai	VU	A2dB1a(≤10)b(iii)	E		X				X											X	29.1939	11.7648		21.5686	16.1224	21.3576
Epipedobates machalilla	LC	A2d	NE		X															X	23.7624	2.79279	0.666667	23.7624	14.1914	16.8317
Epipedobates tricolor	EN	A2dA3cB1a(≤5)b(iii)	E		X	X			X											X	31.25	14.2857		24.1714	1.71429	19.6429
Espadarana audax	NT	A3cB1b(iii)	E			X			X											X	29.6977	19.7674		29.6977	2.32558	19.7674
Espadarana callistomma	EN	B1a(≤5)b(iii)	NE						X											X	32.8767	18.4932		32.8767	2.73973	13.137
Espadarana durrellorum	LC		NE																	X	33.1568	17.5342	0.365297	24.5662	5.29684	19.8676
Espadarana prosoblepon	LC		E																	X	3	1		3		3
Excidobates captivus	EN	A3ceB1a(≤5)b(iii)b(iv)	NE			X			X										X		14.2857	7.14286		64.2857		14.2857
Excidobates condor	EN	B1a(≤5)b(i)b(iii)b(iv)	NE						X											X	35.7143	1.71429		1.71429	14.2857	28.5714
Gastrotheca andaquiensis	EN	B1a(≤10)b(iii)b(v)c(iii)	NE						X											X	42.8571	14.2857		28.5714	14.2857
Gastrotheca angustifrons	EN	B1a(≤5)	E						X										X		28.125	15.625		28.125	6.25	21.875
Gastrotheca cornuta	VU	B1a(≤10)b(iii)	NE						X											X	28.5714	2.48163	14.2857	14.2857	14.2857	26.5361
Gastrotheca cuencana	EN	A3cB1a(≤5)b(iii)b(iv)	E			X			X											X	25	25		25		25
Gastrotheca dendronastes	CR	B1a(1)b(iii)	NE						X											X	36.6337	19.8198	1	7.92793		34.6535
Gastrotheca elicioi	EN	B1a(≤5)b(iii)b(iv)	NE						X											X	33.3333	3.73737	24.7475	7.47475		31.4815
Gastrotheca espeletia	EN	A3cB1b(iii)c(i)c(iii)	E			X			X											X	25.6413	12.8251		23.7692	12.8251	25.6413
Gastrotheca guentheri	CR	A2cB1a(≤10)b(iii)c(i)c(iii)	NE		X				X											X	34.7827	4.34783	21.7391	21.7391		17.3913
Gastrotheca litonedis	EN	B1a(≤5)b(iii)	NE						X										X		31.5789		1.52632	26.3158		31.5789
Gastrotheca lojana	CR	B1a(1)b(iii)b(iv)	NE						X										X		26.9841	12.6984		33.3333	15.8732	11.1111
Gastrotheca longipes	NT		E																	X	28.5714	15.8732	15.8732	6.34926	7.93658	25.3968
Gastrotheca orophylax	NT	B1b(iii)	E						X											X	25.4717	14.1594	1.37736	23.585	7.54717	18.8679
Gastrotheca plumbea	NT	B1b(iii)	E						X											X	26.5361	3.61446	27.6114	14.4562	5.52229	22.6898
Gastrotheca pseustes	LC		E																	X	28.5714	21.4286		21.4286		28.5714
Gastrotheca psychrophila	CR	A2cB1a(≤5)b(i)b(iii)c(i)c(iii)c(iv)	NE		X				X											X	29.1585	1.95695	18.6	1.56751	12.7216	27.5878
Gastrotheca riobambae	NT	A2d	E		X															X	38.9524	15.8732		2.63493	6.34926	19.4762
Gastrotheca testudinea	NT	B1b(iii)	NE						X											X	12.5		5	25		12.5
Gastrotheca turnerorum	EN	B1a(≤5)b(iii)b(iv)	E						X											X	41.1765	5.88235		11.7648	17.6476	23.5294
Gastrotheca weinlandii	CR	A2cB1a(≤10)b(i)c(i)c(iii)c(iv)	NE		X				X											X	25	12.5	25	25		12.5
Gastrotheca yacuri	EN	B1a(≤5)b(iii)b(iv)	NE						X											X	22.9763	9.92366		26.7176	22.9763	17.5573
Hamptophryne boliviana	LC		NE																	X	3.12482	12.4819		28.9157	1.84337	18.7229
Hemiphractus bubalus	NT		NE																	X	3	1		3	1	2
Hemiphractus fasciatus	CR	A2cB1a(≤5)c(iii)c(iv)	NE		X				X										X		33.3333			33.3333		33.3333
Hemiphractus helioi	CR	A2cB1a(≤5)c(iii)c(iv)	NE		X				X										X		23.6364	12.7273		27.2727	2	16.3636
Hemiphractus proboscideus	NT		E																	X	29.3478	11.9565		34.7827	13.4348	1.86957
Hemiphractus scutatus	LC		NE																	X	33.9286	19.6429		26.7857	1.78571	17.8571
Hyalinobatrachium adespinosai	DD		NE																X		32.2586	16.1293		29.3226	3.22586	19.3548
Hyalinobatrachium aureoguttatum	EN	A3cB1b(iii)	NE			X			X											X	32.7485	18.1287		23.9767	4.67836	2.46784
Hyalinobatrachium chirripoi	EN	B1(Fragmented)b(iii)	NE						X											X	3	1		3	1	2
Hyalinobatrachium tatayoi	LC		NE																	X	27.2727	16.2162		27.2727	1.81818	18.9189
Hyalinobatrachium iaspidiense	NT	B1a(≤10)	NE						X											X	31.25	12.5		26.5625	9.375	2.3125
Hyalinobatrachium munozorum	LC		NE																	X	21.4286	21.4286		21.4286	21.4286	14.2857
Hyalinobatrachium pellucidum	VU	B1(Fragmented)b(iii)	NE						X											X	31.5789	15.7895		25	6.57895	21.5263
Hyalinobatrachium ruedai	NT	B1a(≤5)	E						X										X		2	13.3333		26.6667	2	2
Hyalinobatrachium valerioi	EN	A2ce	NE		X															X	43.2432	18.9189		18.9189	1.81818	8.18182
Hyalinobatrachium yaku	DD	B1a(≤5)	NE						X										X		28.734	19.6316	0.568994	25.6455	5.26316	2.19915
Hyloscirtus albopunctulatus	NT		E																	X	5			5
Hyloscirtus alytolylax	NT		E																	X	31.4286	2	8.57143	22.8571		17.1429
Hyloscirtus condor	NT	B1a(≤10)	E						X											X				1
Hyloscirtus criptico	EN	B1(Fragmented)b(iii)	NE						X											X	25.5814	18.6465	25.5814	9.32326		2.93233
Hyloscirtus hillisi	CR	A3c	NE			X														X	23.6842	18.4215	2.63158	1.52632	21.5263	23.6842
Hyloscirtus larinopygion	EN	A3cB1b(iii)	E			X			X											X	43.4783	13.4348		43.4783
Hyloscirtus lindae	NT	B1b(iii)	E						X											X	42.1526			31.5789		26.3158
Hyloscirtus mashpi	EN	B1a(≤10)b(iii)	NE						X											X	32.3944	16.9148		3.98592	4.22535	15.493
Hyloscirtus pacha	EN	A3cB1(Fragmented)a(≤10)	NE			X			X											X	35.5556	28.8889	2.22222			33.3333
Hyloscirtus palmeri	VU	A3cB1(Fragmented)b(iii)	NE			X			X											X	29.7959	17.7551		23.6122	8.97959	2.48163
Hyloscirtus pantostictus	EN	A3cB1(Fragmented)b(iii)	E			X			X											X	33.3333	26.6667		33.3333		6.66667
Hyloscirtus phyllognathus	NT	B1b(iii)	NE						X											X	26.9238	19.2377	7.69238	7.69238	11.5385	26.9238
Hyloscirtus princecharlesi	CR	A3cB1(Fragmented)a(≤5)b(iii)	E			X			X										X		21.7391	17.3913	17.3913	21.7391	8.69565	13.4348
Hyloscirtus psarolaimus	VU	A3cB1(Fragmented)b(iii)	E			X			X											X	26.8696	17.3913		8.69565	13.4348	34.7827
Hyloscirtus ptychodactylus	CR	B1a(≤5)b(iii)	E						X										X		26.6667	2	16.6667	16.6667		2
Hyloscirtus staufferorum	NT	B1b(iii)	NE						X											X	33.3333	26.6667	6.66667			33.3333
Hyloscirtus tapichalaca	EN	B1(Fragmented)a(≤10)b(iii)D2	NE						X									X		X	29.4118	11.7648		5.88235	23.5294	29.4118
Hyloscirtus tigrinus	EN	B1a(≤5)b(iii)	E						X											X	38.8889	8.33333	22.2222	8.33333		22.2222
Hyloscirtus torrenticola	EN	B1(Fragmented)a(≤5)b(iii)	E						X											X	36.7847	15.5313		2.16349	8.71935	18.819
Hyloxalus anthracinus	CR	A2ce	E		X															X	26.3158	26.3158		21.5263	5.26316	21.5263
Hyloxalus awa	NT		NE																	X	5			5
Hyloxalus bocagei	CR	A2ce	E		X															X	28.8889	17.2222		3	7.77778	16.1111
Hyloxalus breviquartus	EN	B1a(1)b(iii)	E						X										X		21.4286	14.2857	32.1429	1.71429		21.4286
Hyloxalus cevallosi	NT		NE																	X	32.6924	9.61538	3.84615	21.1538	3.84615	28.8462
Hyloxalus delatorreae	CR	B1a(1)b(i)b(ii)b(iii)b(iv)b(v)B2a(1)b(i)b(ii)b(iii)b(iv)b(v)C2a(i)a(ii)	E						X	X				X						X	33.3333	11.1111		44.4444		11.1111
Hyloxalus elachyhistus	EN	A2acdB1a(1)b(i)b(iii)b(iv)	E		X				X											X	25	12.5	25	25		12.5
Hyloxalus exasperatus	CR	A2adC2a(i)b	E		X									X						X	32.1429	14.2857		17.8571	17.8571	17.8571
Hyloxalus fallax	CR	A2adC2a(i)b	E		X									X					X		31.1997	17.1129	0.116414	23.1665	4.54163	23.865
Hyloxalus fuliginosus	EN	B1a(≤5)b(iii)	E						X											X	28.1481	15.5556		29.2593	12.5926	14.4444
Hyloxalus infraguttatus	VU	A3cd	E			X														X	25.625	7.5	21.875	13.75	1.625	2.625
Hyloxalus italoi	NT		NE																	X	26.7857	14.2857	1.78571	23.2143	8.92857	25
Hyloxalus jacobuspetersi	CR	A2acB1a(≤10)b(iii)B2a(≤10)b(i)b(ii)b(iii)b(iv)b(v)	E		X				X	X										X	27.2727	2		27.2727	3.63636	21.8182
Hyloxalus lehmanni	EN	B1a(≤10)b(iii)	E						X											X	25	25			25	25
Hyloxalus maculosus	EN	B1a(≤5)b(iii)	E						X										X		25	25		25		25
Hyloxalus maquipucuna	CR	B1a(1)b(iii)	E						X										X		16.6667	8.33333		58.3333		16.6667
Hyloxalus marmoreoventris	CR	A2acB1a(1)b(iii)	NE		X				X										X		28.5714	18.1242		24.2236	2.48447	26.7875
Hyloxalus mystax	EN	B1a(≤5)b(iii)	E						X											X	29.3234	15.7895	7.5188	9.22556	14.2857	24.6154
Hyloxalus nexipus	VU	B1a(≤10)b(iii)	NE						X											X	1
Hyloxalus peculiaris	VU	D2	E															X		X	25.4545	12.1212		29.697	17.5758	15.1515
Hyloxalus pulchellus	VU	B1a(≤10)b(iii)	E						X											X	38.4615	18.4615		18.4615	3.76924	21.5385
Hyloxalus pumilus	CR	B1a(1)b(iii)	E						X											X	28.3186	2.35398		28.3186	1.76991	21.2389
Hyloxalus sauli	NT	B1b(iii)	E						X											X	3.86817	5.46624	2.57878	16.3987	1.92926	24.7588
Hyloxalus shuar	VU	B1a(≤10)b(iii)	E						X											X	24.1176	12.3529		18.2353	23.5294	21.7648
Hyloxalus toachi	VU	B1a(≤10)b(iii)	E						X											X	41.7143	1.71429		32.1429	1.78571	14.2857
Hyloxalus vertebralis	VU	B1a(≤10)b(iii)	NE						X											X	24.5763	11.4468		29.6612	19.4915	14.8358
Hyloxalus yasuni	NT		NE																	X	25.3521	11.2677		3.98592	12.6766	19.7184
Incilius coniferus	LC		NE																	X	27.36	9.92		16.8	17.44	28.48
Leptodactylus discodactylus	LC		NE																	X	24.4898	16.3265		26.5361	19.3878	13.2654
Leptodactylus knudseni	LC		NE																	X	32.8955	14.1791		18.6567	14.1791	2.89552
Leptodactylus labrosus	LC		NE																	X	25.4237	8.47458		29.3785	19.294	17.5141
Leptodactylus leptodactyloides	LC		NE																	X	21.3429	13.3472		3.42918	19.3133	16.3913
Leptodactylus melanonotus	LC		NE																	X	3.76924	15.3846		7.69238	15.3846	3.76924
Leptodactylus mystaceus	LC		E																	X	25.6413	12.8251		3.76924	17.9487	12.8251
Leptodactylus pentadactylus	NT		NE																	X	36.3636	13.6364		31.8182		18.1818
Leptodactylus peritoaktites	EN	B1a(≤5)b(iii)	NE						X										X		24.6377	13.7681		31.1594	18.8458	11.5942
Leptodactylus petersii	LC		NE																	X	3	2		2	1	2
Leptodactylus rhodomerus	VU	B1a(≤10)b(iii)	NE						X											X	32.2586	17.6179		17.6179	9.42928	23.7692
Leptodactylus rhodomystax	LC		NE																	X	27.5263	15.8611		28.2425	1.22129	18.2297
Leptodactylus stenodema	CR	A2c	NE		X															X	25.3968	2.63493		25.3968	4.76195	23.8952
Leptodactylus ventrimaculatus	LC		E																	X	26.4865	12.4324		29.8649	15	16.2162
Leptodactylus wagneri	LC		NE																	X	33.3333	15.5556	6.66667	2		24.4444
Leucostethus fugax	NT	A3c	E			X														X	25	25		25		25
Lithodytes lineatus	LC		E																	X	21.6216	1.81818	24.3243	21.6216		21.6216
Lynchius flavomaculatus	VU	B1a(≤5)b(iii)	NE						X											X	21.4286	14.2857		57.1429		7.14286
Lynchius megacephalus	VU	D2	E															X		X	24.2424	12.1212		27.2727	18.1818	18.1818
Lynchius parkeri	VU	D2	NE															X		X	2	2		2	2	2
Lynchius simmonsi	VU	D2	NE															X		X	29.3226	12.9323	29.3226	3.22586		25.8645
Microcaecilia albiceps	VU	B1a(≤10)b(iii)	E						X											X	36	8		4	24	28
Niceforonia babax	DD		NE																X		29.2683	4.87849	7.31773	17.7318	14.6341	26.8293
Niceforonia brunnea	VU	A3cB1a(≤5)b(iii)	NE			X			X											X	27.3846	14.1538		28.9238	13.5385	16
Niceforonia dolops	EN	B1a(≤10)b(iii)	NE						X											X	22.9167	1.41667	27.8333	1.41667	8.33333	2.83333
Niceforonia elassodisca	NT	A3cB1a(≤10)b(iii)	E			X			X											X	28.5714	14.2857		14.2857	28.5714	14.2857
Niceforonia nigrovittata	LC		NE																	X	37.8378	1.81818		21.6216		29.7297
Niceforonia peraccai	EN	B1a(≤5)b(iii)	NE						X											X	32.6169	15.2672		32.8244	1.52672	18.3262
Noblella coloma	CR	B1a(≤5)b(i)b(iii)b(iv)	E						X										X		41.5943	18.8679		22.6416	7.54717	9.43396
Noblella heyeri	EN	B1a(≤5)b(i)b(iii)b(iv)	NE						X											X	35.7143	14.2857		7.14286	14.2857	28.5714
Noblella lochites	VU	B1a(≤10)b(i)b(iii)	E						X											X	34.4255	12.766		21.2766	23.4426	8.51638
Noblella myrmecoides	NT		E																	X	24.1379	6.89655		36.7817	19.5423	12.6437
Noblella naturetrekii	EN	B1a(≤5)b(i)b(iv)	NE						X										X		46.1538	15.3846			15.3846	23.7692
Noblella personina	EN	B1a(≤5)b(iii)	E						X											X	31.5789	31.5789		26.3158		1.52632
Noblella worleyae	DD		E																	X				100
Nyctimantis rugiceps	LC		NE																	X	29.4118	23.5294		26.4759	2.94118	17.6476
Nymphargus anomalus	EN	A3cB1a(≤5)b(iii)	E			X			X											X	27.2727	21.6216	5.45455	29.7297		16.2162
Nymphargus balionotus	EN	A3cB1a(≤5)b(iii)	E			X			X											X	35.4434	13.9246		12.6582	17.7215	2.25316
Nymphargus buenaventura	EN	B1a(≤5)b(iii)	E						X											X				1
Nymphargus cariticommatus	EN	B1a(≤5)b(iii)	E						X											X	28.5714	14.2857			14.2857	42.8571
Nymphargus cochranae	NT	A2c	NE		X															X	3.24691	17.9123	0.617284	22.2222	1.49383	18.5185
Nymphargus colomai	EN	B2a(≤5)b(iii)	NE							X									X		27.5641	2.51283	1.92377	18.5897	1.25641	21.1538
Nymphargus garciae	EN	B1a(≤5)	NE						X											X					5	5
Nymphargus grandisonae	LC		NE																	X	33.3333	16.6667			16.6667	33.3333
Nymphargus griffithsi	VU	B1(Fragmented)b(i)	E						X											X	33.3333	33.3333		33.3333
Nymphargus humboldti	VU	D2	E															X		X				1
Nymphargus lasgralarias	EN	B2b(iii)b(iv)	NE							X										X	33.3333	33.3333		33.3333
Nymphargus laurae	EN	B1a(≤5)b(i)b(iii)	E						X											X	32.1429	8.92857		35.7143	12.5	1.71429
Nymphargus lindae	EN	B2a(≤5)b(iii)	E							X									X		41.6667				33.3333	25
Nymphargus manduriacu	CR	A3cB1a(1)b(iii)	NE			X			X											X	27.8333	18.75		27.8333	4.16667	22.9167
Nymphargus mariae	LC		NE																	X	29.3226	22.5865		16.1293	9.67742	22.5865
Nymphargus megacheirus	CR	A2a	NE		X															X	33.3333	16.6667		16.6667		33.3333
Nymphargus posadae	LC		E																	X	33.3333	33.3333				33.3333
Nymphargus siren	EN	A3c	E			X														X	42.8571	14.2857		28.5714		14.2857
Nymphargus sucre	CR	B2a(1)b(iii)	NE							X										X	37.1245	15.6652		18.4549	7.93991	2.81546
Nymphargus wileyi	DD		NE																X		23.388	1.81967		3.49183	2	15.3546
Oedipina complex	EN	B1a(≤5)b(iii)	NE						X											X	27.8333	12.5		29.1667	12.5	18.75
Oedipina ecuatoriana	CR	CR B1ab (i, iii)	E						X										X
Oedipina villamizariorum	CR	CR B1ab (i, iii)	E						X										X
Oophaga sylvatica	NT	A2dB1b(iii)	NE		X				X											X	33.3333	16.6667		16.6667	16.6667	16.6667
Oreobates quixensis	LC		E																	X	18.5185	3.73737	4.74747			37.3737
Oscaecilia bassleri	VU	B1a(≤10)b(iii)	E						X										X		23.7692		46.1538		3.84615	26.9238
Oscaecilia equatorialis	EN		E																X		3.12482	9.63855	26.5625	7.22892		26.5625
Osornophryne angel	EN	A3cB1a(≤5)b(iii)	NE			X			X											X				1
Osornophryne antisana	EN	B1a(≤10)b(iii)	E						X											X	28.7374	13.8889	0.925926	4.62963	17.5926	34.2593
Osornophryne bufoniformis	VU	A3cB1a(≤10)b(iii)	E			X			X											X	35.7143	14.2857	14.2857	23.8952	4.76195	7.14286
Osornophryne cofanorum	CR	B1a(1)b(iii)c(iii)	E						X											X			71.4286			28.5714
Osornophryne guacamayo	VU	A3cB1a(1)b(iii)	E			X			X											X	33.3333	16.6667		16.6667		33.3333
Osornophryne occidentalis	EN	B1a(1)b(iii)	E						X											X					5	5
Osornophryne puruanta	CR	A3cB1a(1)b(iii)	E			X			X											X	2		4		2	2
Osornophryne simpsoni	EN	B1a(1)b(iii)D2	E						X									X		X	25	14.1667		24.1667	17.5	19.1667
Osornophryne sumacoensis	EN	A3cB1a(1)D2	E			X			X									X		X	24.7492	1.72341		3.76924	17.5686	16.7225
Osornophryne talipes	DD		NE																X		24.4186	16.2797		32.5581	16.2797	1.46512
Osteocephalus alboguttatus	LC		NE																	X	29.7872	15.9574		27.6596	8.51638	18.8516
Osteocephalus buckleyi	LC		NE																	X	22.5882	11.2941		32.3529	2.58824	13.9759
Osteocephalus cabrerai	LC		NE																	X	25	12.5		5		12.5
Osteocephalus cannatellai	LC		E																	X	29.582	16.3934		29.582		24.5916
Osteocephalus deridens	LC		NE																	X	27.9629	16.1137		29.3839	12.7963	13.7448
Osteocephalus duellmani	EN	B1a(≤5)b(iii)	E						X											X	29.6296	16.4938		27.5722	13.9918	12.7572
Osteocephalus festae	VU	A3cB1(Fragmented)b(iii)	NE			X			X											X	23.1757	1.55777		31.8726	2.51793	13.9442
Osteocephalus fuscifacies	LC		NE																	X	25	8.33333			66.6667
Osteocephalus mutabor	NT		E																	X	26.1948	1.41667		3.95239	18.1548	14.2857
Osteocephalus planiceps	LC		NE																	X	3.38278	17.4641		15.3115	16.2878	2.8134
Osteocephalus sangay	NT		NE																	X	25			33.3333	25	16.6667
Osteocephalus taurinus	LC		NE																	X	14.4928	5.79711		34.7827	36.2319	8.69565
Osteocephalus verruciger	DD		NE																	X	36.8422	1.52632		26.3158	1.52632	15.7895
Osteocephalus vilmae	NT	B1a(≤5)	E						X											X	23.8952	14.2857	2.38952	23.8952	11.9476	23.8952
Osteocephalus yasuni	LC		E																	X	27.2727	27.2727		27.2727	10	10
Paruwrobates erythromos	EN	B1a(≤5)b(iii)	NE						X										X		3.61224	18.3673		32.6536		18.3673
Paruwrobates whymperi	EN	B1a(≤5)b(iii)	E						X											X	25	8.33333		25	2.83333	2.83333
Phyllomedusa coelestis	EN	B1a(≤5)b(iii)	NE						X										X		31.5789	7.89474		1.52632	31.5789	18.4215
Phyllomedusa ecuatoriana	EN	B1(Fragmented)b(iii)	NE						X											X	25.2137	15.812		29.5983	12.8251	17.9418
Phyllomedusa palliata	EN	A3cB1(Fragmented)b(iii)	NE			X			X											X	27.1845	15.2136		28.1553	13.2687	16.1812
Phyllomedusa perinesos	CR	A2cA3cB1(Fragmented)b(iii)	NE		X	X			X											X	25.5543	1.64316		31.4856	17.5166	15.2993
Phyllomedusa tarsius	LC		NE																	X	25	10		35	2.45455	11.3636
Phyllomedusa tomopterna	LC		NE																	X	3			3	2	2
Phyllomedusa vaillantii	LC		NE																	X	33.3333	11.1111	11.1111	7.47475	18.5185	18.5185
Pipa pipa	LC		E																	X	31.6542	16.2974	0.728376	22.9482	7.46586	21.7624
Potomotyphlus kaupii	VU	D2	NE															X	X		27.1478	16.4948	6.87285	24.5498	9.27836	16.1512
Pristimantis acerus	EN	B1a(≤5)b(i)b(iii)b(iv)	E						X											X	23.8952	16.6667		3.95239	9.5239	19.4762
Pristimantis achatinus	LC		NE																	X	33.3333	16.6667		33.3333	16.6667
Pristimantis actites	VU	B1a(≤10)b(i)b(iii)b(iv)	NE						X											X	5				5
Pristimantis acuminatus	LC		E																	X	25		25	25		25
Pristimantis afrox	VU	B1a(≤10)b(iii)	E						X											X				1
Pristimantis albujai	EN	B1a(≤5)b(i)b(iv)	E						X											X	23.4568	13.8889		28.3956	15.7475	18.5185
Pristimantis allpapuyu	CR	B1a(1)b(i)b(iii)b(iv)	NE						X											X	29.3157	14.2466		31.2329	12.8767	12.3288
Pristimantis almendariz	CR	B1a(1)b(i)b(iii)b(iv)	E						X											X	33.3333		33.3333			33.3333
Pristimantis altamazonicus	LC		E																	X	31.8182	11.3636	2.45455	13.6364		22.7273
Pristimantis altamnis	LC		E																	X	33.3333			33.3333		33.3333
Pristimantis andinogigas	VU	D2D2	NE															X		X	5			5
Pristimantis andinognomus	VU	A3cB1a(≤10)b(iii)	NE			X			X											X	3.67568	19.2568	0.675676	21.2838	11.8243	16.8919
Pristimantis anemerus	DD		NE																X		28.5714	9.5239	33.3333			28.5714
Pristimantis apiculatus	VU	D2	E															X		X	3.87248	12.7517	14.7652	18.7919		22.8188
Pristimantis appendiculatus	NT		E																	X	22.9167	14.5833		29.1667	2.83333	12.5
Pristimantis ardyae	VU	A3cD2D2	NE			X												X		X	33.3333	16.6667	8.33333	16.6667		25
Pristimantis atillo	DD		NE																	X	36.3636	23.6364	38.1818	1		1
Pristimantis atratus	VU	B1a(≤10)b(i)b(iii)b(iv)	E						X											X	5			5
Pristimantis aureolineatus	LC		E																	X	47.8269	8.69565	4.34783	34.7827		4.34783
Pristimantis balionotus	EN	B1a(≤5)b(i)b(iii)b(iv)	E						X											X	42.8571	21.4286		14.2857		21.4286
Pristimantis bambu	VU	B1a(≤5)b(i)b(iii)b(iv)D2	E						X									X		X	28.3956	17.9123	3.73737	8.24691	6.17284	35.8247
Pristimantis barrigai	VU	D2	E															X		X	24.1135	16.6667		3.14184	13.1257	15.9574
Pristimantis baryecuus	EN	B1a(≤5)b(i)b(iii)b(iv)	NE						X											X	4.56329	16.4557	3.79747	25.3165		13.9246
Pristimantis bellae	VU	A3cB1a(≤5)D2	NE			X			X									X		X	25.2475	5.94595	3.69369	7.92793	2.97297	27.2277
Pristimantis bicantus	LC		NE																	X	32.7869	21.3115	1.63934	27.8689		16.3934
Pristimantis brevicrus	LC		NE																	X	18.5185	3.73737	33.3333	14.8148		29.6296
Pristimantis bromeliaceus	LC		E																	X	34.3195	1.59172	5.32544	19.5266		3.76924
Pristimantis buckleyi	LC		NE																	X	5		5
Pristimantis buenaventura	VU	B1a(≤10)b(i)b(iii)b(iv)	NE						X											X	29	18	1.5	19.5	14.5	17.5
Pristimantis caeruleonotus	VU	D2	E															X		X			5			5
Pristimantis cajamarcensis	VU	B1a(≤10)b(iii)b(iv)	NE						X											X	26.6667	2		26.6667	3.33333	23.3333
Pristimantis cajanuma	VU	D2	E															X		X	16.6667	16.6667	16.6667	16.6667	16.6667	16.6667
Pristimantis calcarulatus	NT	B1b(iii)b(iv)	NE						X											X	26.1682	1.28374		31.7758	23.3645	8.41121
Pristimantis caniari	VU	D2	E															X		X	34.2857	14.2857	5.71429	34.2857		11.4286
Pristimantis caprifer	EN	B1a(≤5)b(i)b(iii)b(iv)	NE						X											X	27.8333	16.6667	14.5833	14.5833	8.33333	18.75
Pristimantis carlosceroni	VU	D2	E															X		X	34.2857	14.2857		2.95239	8.57143	21.9476
Pristimantis carvalhoi	LC		E																	X	23.8416	14.5695	19.8675	5.96265	13.9728	21.8543
Pristimantis cedros	EN	B1a(≤5)b(i)b(iii)b(iv)	NE						X											X	37.5			37.5	6.25	18.75
Pristimantis celator	VU	B1a(≤10)b(i)b(iii)b(iv)	NE						X											X	25		5			25
Pristimantis chalceus	NT	B1b(iii)b(iv)	E						X											X	26.3889	15.2778		18.5556	18.5556	22.2222
Pristimantis chloronotus	NT	B1b(iii)b(iv)	E						X											X	36.3636	10		27.2727	10	18.1818
Pristimantis chocoensis	EN	B1a(≤5)b(iii)	E						X											X	29.3413	21.5569		28.7425		2.35928
Pristimantis chomskyi	VU		NE																	X	39.2157	11.7648	11.7648	19.6784		17.6476
Pristimantis churuwiai	VU	B1a(≤10)b(iii)b(iv)	NE						X											X	38.4615	12.8251		38.4615		1.25641
Pristimantis cisnerosi	VU	B1a(≤10)b(iii)	NE						X											X	45.8333	16.6667	4.16667	4.16667		29.1667
Pristimantis citriogaster	NT	A3cB1b(iii)b(iv)	NE			X			X										X		37.9313	17.2414		35.8627		8.96552
Pristimantis colodactylus	VU	B1a(≤10)b(iii)b(iv)	NE						X											X	28.6898	13.4969		31.2883	11.4294	15.498
Pristimantis colomai	VU	A3cB1a(≤10)b(iii)b(iv)	NE			X			X											X	29.7297	1.81818		1.81818	21.6216	27.2727
Pristimantis colonensis	VU	A3cB1a(≤10)b(iii)b(iv)	NE			X			X											X	29.3333	18.6667	0.666667	22.6667	9.33333	19.3333
Pristimantis condor	NT	B1b(iii)	E						X											X	26.935	14.6132		29.7994	12.3438	16.6189
Pristimantis conspicillatus	LC		NE																	X	29.8388	19.3548		23.388	12.9677	15.3226
Pristimantis cremnobates	EN	B1a(≤5)b(iii)b(iv)	E						X											X	28.1818	8.63636	29.5455	1		23.6364
Pristimantis crenunguis	EN	B1b(i)b(iii)c(i)c(iii)	NE						X											X	28.5714	13.2654	17.3469	2.48163		2.48163
Pristimantis croceoinguinis	LC		E																	X	21.9313	3.72414	32.4138	8.96552	8.55172	24.4138
Pristimantis crucifer	VU	B1a(≤5)b(i)b(iii)b(iv)	NE						X											X	32.2586	16.1293		32.2586		19.3548
Pristimantis cryophilius	VU	B1a(≤10)b(iii)	NE						X											X	27.2727	13.3971		3.14355	13.8756	15.3115
Pristimantis cryptomelas	NT	B1a(≤10)b(iii)b(iv)	NE						X											X	23.7668	16.5919	9.86548	7.17489	19.2825	23.3184
Pristimantis curtipes	NT	B1b(i)b(iii)	NE						X											X	29.6496	12.6685		32.6146	11.5121	14.1617
Pristimantis degener	EN	B2a(≤5)b(i)b(ii)b(iii)	E							X									X		22.2222	11.1111		22.2222	22.2222	22.2222
Pristimantis delius	LC		NE																	X	26.6667	21.6667	6.66667	2	8.33333	16.6667
Pristimantis devillei	VU	A3cB1a(≤10)b(iii)b(iv)	E			X			X											X	26.4759	17.6476	2.94118	26.4759	5.88235	2.58824
Pristimantis diadematus	LC		NE																	X	28.3189	18.8679		32.7547	9.43396	11.3275
Pristimantis dissimulatus	EN	B1a(≤5)b(iii)	E						X										X		29.7297	14.8649	2.72727	18.9189	14.8649	18.9189
Pristimantis duellmani	EN	A1acB1a(≤5)b(iii)b(iv)	NE	X					X											X	34.5133	18.5848	1.76991	7.79646	3.53982	34.5133
Pristimantis ecuadorensis	EN	B1a(≤5)b(i)b(iii)b(iv)	NE						X											X		13.4348			47.8269	39.1343
Pristimantis enigmaticus	LC		NE																	X	25		5			25
Pristimantis eremitus	VU	B1a(≤10)b(iii)b(iv)	E						X											X	35.9712	18.7536		3.21583	4.31655	1.79137
Pristimantis eriphus	NT	A3cB1a(≤10)b(iii)b(iv)	E			X			X											X	29.582	17.2131	0.819672	22.1311	11.4755	18.8525
Pristimantis ernesti	VU	B1a(1)	NE						X											X	39.1343	17.3913		26.8696		17.3913
Pristimantis erythros	EN	A2cB1a(1)b(i)b(iv)	E						X											X	22.2222	8.88889	32.3232	5.55556	5.55556	27.2727
Pristimantis esmeraldas	VU	B1a(≤10)b(i)b(iii)b(iv)	NE						X											X	2		2	2	2	2
Pristimantis eugeniae	EN	B2a(≤10)b(i)b(iii)b(iv)c(ii)c(III)	E							X										X	4.22989	17.2414	37.9313			4.59771
Pristimantis exoristus	EN	B1a(≤5)b(i)b(iii)b(iv)	E						X											X	3.88235	16.5441	3.38824	2.22588	9.19118	19.8529
Pristimantis festae	VU	B1a(≤5)D2	E						X									X		X	35	17.5		12.5	12.5	22.5
Pristimantis floridus	VU	D2	NE															X	X		24.4898	4.81633	26.5361	12.2449	8.16327	24.4898
Pristimantis gagliardoi	EN	A3cB1a(≤5)b(i)b(iii)b(iv)	E			X			X											X	24.359	1.25641	7.69238	6.41256	2.51283	3.76924
Pristimantis galdi	LC		E																	X	25.5814	18.6465	4.65116	8.52713	18.6465	24.3178
Pristimantis ganonotus	VU	B1a(≤10)b(iii)b(iv)	E						X											X	29.2377	3.76924	24.6154	18.4615		24.6154
Pristimantis gentryi	EN	A3cB1a(≤5)b(iii)b(iv)	E			X			X											X	5					5
Pristimantis gladiator	VU	A3cB1a(≤10)b(iii)b(iv)	E			X			X											X	28.5714	16.3265	24.4898	2.48163		28.5714
Pristimantis glandulosus	VU	D2	E															X		X	28.5714	14.2857	14.2857	28.5714		14.2857
Pristimantis gloria	EN	A3cB1a(≤5)b(iii)b(iv)	E			X			X											X	29.4118	2.58824		23.5294	2.94118	23.5294
Pristimantis gralarias	VU		E																X		28.5714	14.2857		21.4286	7.14286	28.5714
Pristimantis gualacenio	EN	A3cB1a(≤5)b(i)b(iii)b(iv)	E			X			X											X	31.8182	10	37.8788	4.54545		16.6667
Pristimantis hamiotae	CR	B2a(1)b(i)b(iii)b(iv)	NE							X										X	23.5294	17.6476		5.88235	23.5294	29.4118
Pristimantis hampatusami	EN	B2a(≤5)b(i)b(iii)b(iv)	E							X										X	29.3226	16.1293	1.61293	24.1935	9.67742	19.3548
Pristimantis hectus	EN	B1a(≤5)b(i)b(iii)b(iv)	E						X											X	32.6924	17.3769		7.69238	19.2377	23.7692
Pristimantis huicundo	EN	B1a(≤5)b(i)b(iii)b(iv)	NE						X											X	29.4244	17.6972		24.9467	1.23454	17.6972
Pristimantis ignicolor	EN	B1a(≤5)b(i)b(iii)b(iv)	E						X											X	36.5385	21.1538	1.92377	5.76924	3.84615	3.76924
Pristimantis illotus	EN	B1a(≤5)b(i)b(iii)b(iv)	NE						X											X	23.8952	14.2857	19.4762	23.8952		19.4762
Pristimantis incanus	EN	A3cB1a(≤5)b(i)b(iii)b(iv)	E			X			X											X	31.9672	14.755		27.4918	9.16393	17.2131
Pristimantis incomptus	LC		E																	X	23.6897	7.33753		26.3127	21.5933	21.6918
Pristimantis inusitatus	VU	B2a(≤5)b(i)b(iii)b(iv)	NE							X										X	4	2				4
Pristimantis jimenezi	CR	B1a(1)b(i)b(iii)b(iv)	NE						X											X	4	5		35		2
Pristimantis katoptroides	LC		E																	X	33.5515	21.1343		22.6841	3.68247	19.7216
Pristimantis kichwarum	LC		E																	X	30	12.7273		30	12.7273	16.3636
Pristimantis kirklandi	DD		NE																	X	27.395	14.6218		27.5633	14.4538	15.9664
Pristimantis kuri	EN	B1a(≤5)b(i)b(iii)b(iv)	NE						X											X	5	5
Pristimantis labiosus	VU	B1a(≤10)b(i)b(iii)b(iv)	NE						X											X	34.9398	2.48193	2.49639	34.9398		7.22892
Pristimantis lacrimosus	LC		E																	X	43.6994	13.9861		28.6713	2.44755	11.8881
Pristimantis lanthanites	LC		NE																	X	14.3885	7.19424	35.9712	28.5755	5.7554	8.63394
Pristimantis latericius	VU	D2	NE															X		X	32.1429	14.2857	7.14286	7.14286	3.57143	35.7143
Pristimantis laticlavius	VU	B1a(≤10)b(i)b(iii)b(iv)	NE						X											X	27.1186	15.2542		29.6612	13.5593	14.4678
Pristimantis latidiscus	LC		NE																	X	23.2558	13.9535		26.7442	19.7674	16.2797
Pristimantis leoni	EN	B1a(≤5)b(i)b(iii)b(iv)	E						X											X	26.6667	18.3333	3.33333	3.33333	23.3333	25
Pristimantis leucopus	EN	A3cB1a(≤5)b(i)b(iii)b(iv)c(i)	NE			X			X											X	15.3846	7.69238	15.3846			61.5385
Pristimantis librarius	LC		E																	X	25	25		25		25
Pristimantis limoncochensis	NT	A2c	E		X															X	25	12.5		25	12.5	25
Pristimantis lividus	VU	D2	E															X		X	23.145	9.54132		34.2975	15.7248	17.3554
Pristimantis llanganati	NT	A3cB1a(≤5)	NE			X			X											X	27.6455	19.7952		22.8669	6.82594	22.8669
Pristimantis loujosti	VU		NE																	X	24.1379	3.44828	37.6897	18.1345		17.2414
Pristimantis loustes	CR	B1a(≤5)b(i)b(iii)b(iv)	E						X										X		34.955	13.3333	1.98198	19.4595	1.44144	28.8288
Pristimantis lucidosignatus	DD		E																X		23.2877	1.95894		31.5228	2.91324	14.6119
Pristimantis luscombei	LC		E																	X	16.6667	16.6667		16.6667		5
Pristimantis luteolateralis	NT	B1a(≤5)b(i)b(iii)b(iv)	NE						X											X	44.4444	5.55556	11.1111		33.3333	5.55556
Pristimantis lutzae	VU	B1a(≤10)b(i)b(iii)b(iv)	NE						X											X	27.3863	13.734		29.1845	15.4564	14.5923
Pristimantis lymani	LC		E																	X	25.6757	14.8649		33.7838	8.18182	17.5676
Pristimantis malkini	LC		E																	X	43.5556	9.72222	41.6667	2.77778		2.77778
Pristimantis mallii	VU	B1a(1)b(i)b(iii)b(iv)	NE						X										X		26.6667	2		26.6667		26.6667
Pristimantis marcoreyesi	EN	B1a(≤5)b(i)b(iii)b(iv)	E						X											X	24.1379	6.89655		37.9313	24.1379	6.89655
Pristimantis martiae	LC		E																	X	34.9263	12.6984		28.5714	11.1111	12.6984
Pristimantis matidiktyo	LC		NE																	X	27.7778	1.38889		54.1667		16.6667
Pristimantis matildae	NT	B1b(iii)	E						X											X
Pristimantis mazar	EN	B1a(≤5)b(i)b(iii)b(iv)	NE						X											X	27.7778	5.55556	12.963	11.1111	25.9259	16.6667
Pristimantis metabates	VU	D2	E															X	X		18.75	6.25	37.5	15.625		21.875
Pristimantis miktos	LC		E																	X	25	12.5	12.5	12.5	25	12.5
Pristimantis mindo	EN	B1a(≤5)b(i)b(iii)b(iv)	E						X											X	43.75	1.41667		31.25		14.5833
Pristimantis minimus	EN	A3cB1a(≤5)b(i)b(iii)b(iv)	E			X			X											X	32.7869	9.83666	9.83666	32.7869		14.755
Pristimantis modipeplus	VU	B1a(≤5)b(i)b(iii)b(iv)	E						X											X	42.1526	15.7895		31.5789		1.52632
Pristimantis multicolor	EN	A3c	E			X														X	28.8462	3.84615	36.5385	9.61538		21.1538
Pristimantis munozi	VU	B1a(1)	E						X										X					1
Pristimantis muranunka	NT	B1a(1)	NE						X											X	33.3333	16.6667		33.3333		16.6667
Pristimantis muricatus	VU	B1a(≤10)b(i)b(iii)b(iv)	E						X											X	34.7827	2.28986	1.44928	28.9856		14.4928
Pristimantis muscosus	VU	B1a(≤10)b(i)b(iii)b(iv)	NE						X											X	48.7179	15.3846		28.2513		7.69238
Pristimantis mutabilis	EN	B1a(≤5)b(i)b(iii)b(iv)	E						X											X	44	12	2	2	1	12
Pristimantis myersi	VU	B1a(≤5)b(i)b(iii)b(iv)	E						X											X	42.1526	26.3158		5.26316		26.3158
Pristimantis nangaritza	CR	B2a(1)b(i)b(iii)b(iv)	NE							X										X	29.4416	17.7665	2.53872	23.3525	6.59898	2.34569
Pristimantis nelsongalloi	DD		E																X		28.5714	14.2857		28.5714		28.5714
Pristimantis nephophilus	NT	A3cB1b(iii)	E			X			X											X	24.3243	5.45455	29.7297	1.81818		29.7297
Pristimantis nietoi	VU	B1(Fragmented)b(iii)	E						X											X	6.55738	8.19672		36.6557	22.9582	26.2296
Pristimantis nigrogriseus	EN	A3c	E			X														X	5			16.6667		33.3333
Pristimantis nimbus	NT	B1a(≤5)	NE						X											X	22.8718	7.17544	31.5789	14.3588	3.58772	21.5263
Pristimantis nyctophylax	NT		E																	X	28.5714		28.5714	14.2857		28.5714
Pristimantis ocellatus	CR	A2ac	NE		X														X		32.8125	14.625		25	3.125	25
Pristimantis ocreatus	EN	B1(Fragmented)a(≤5)b(iii)b(iv)	NE						X											X	29.2683	9.75698		34.1463	17.7318	9.75698
Pristimantis omeviridis	NT	A3c	E			X														X	12.5	6.25	5	18.75		12.5
Pristimantis onorei	DD		E																	X	27.2727	10		18.1818	18.1818	27.2727
Pristimantis orcesi	VU	B1(Fragmented)b(iii)	E						X											X		5		5
Pristimantis orestes	CR	B1(Fragmented)a(1)b(iii)	E						X											X	3.68182	13.6364	0.285	26.9886	13.6364	14.7727
Pristimantis ornatissimus	EN	A3cB1b(iii)	E			X			X											X	41.6667	16.6667		8.33333	25	8.33333
Pristimantis orphnolaimus	NT		E																	X	66.6667	33.3333
Pristimantis ortizi	CR	A3cB1(Fragmented)a(≤5)b(iii)	E			X			X											X	24.3924	4.87849		29.2683	26.8293	14.6341
Pristimantis pahuma	EN	B1a(1)b(iii)	NE						X											X	26.9238	26.9238	3.84615	26.9238		15.3846
Pristimantis paquishae	NT		E																	X	33.3333		33.3333	13.3333		2
Pristimantis parvillus	EN	B1a(≤10)b(iii)	NE						X											X	28.3333	14.1667		29.1667	12.5	15.8333
Pristimantis pastazensis	EN	B1a(≤5)b(iii)	E						X											X	39.4495	18.3486		11.9174	7.33945	23.8532
Pristimantis pataikos	VU	D2	NE															X		X	2	6.66667	33.3333	13.3333		26.6667
Pristimantis paululus	NT		E																	X	25.3968	11.1111	2.63493	2.63493	6.34926	15.8732
Pristimantis pecki	VU	B1a(≤10)b(iii)	NE						X											X	23.7692	11.5385	19.2377	15.3846	15.3846	15.3846
Pristimantis percultus	NT	B1a(≤5)	E						X											X	25	25		25		25
Pristimantis peruvianus	LC		E																	X	33.9869	15.3268	0.43573	23.9651	8.61218	18.5185
Pristimantis petersi	VU	B1a(≤10)b(iii)	NE						X											X	34.7368	16.8422	3.15789	23.1579		22.1526
Pristimantis philipi	EN	A2cB1a(≤5)b(iii)D2	E						X									X		X	25	12.5		27.8333	14.5833	2.83333
Pristimantis phoxocephalus	EN	B1a(≤5)b(iii)	E						X										X		26.8817	8.64516	29.5699	2.96774	5.91398	8.62155
Pristimantis pichincha	EN	A3cB1b(iii)	E			X			X											X	33.3333	2.83333		12.5	12.5	2.83333
Pristimantis pinchaque	VU	B1a(≤5)b(iii)	NE						X										X		5				5
Pristimantis prolatus	LC		NE																	X	25	25				5
Pristimantis proserpens	VU	A3cB1a(≤5)b(iii)	E			X			X											X	35.3293	14.3713	3.53892	6.58683		13.1737
Pristimantis pseudoacuminatus	NT		NE																	X	21.9512	17.7318	21.9512	21.9512	7.31773	9.75698
Pristimantis pteridophilus	EN	B1a(≤5)b(iii)	E						X											X	31.8182	13.1653	0.266116	28.5124	6.81818	19.629
Pristimantis pugnax	EN	A3cB1a(≤5)b(iii)	E			X			X											X	28.4215	17.8947	4.21526	21.5263	8.42153	2
Pristimantis punzan	VU	B1a(1)b(iii)D2	E						X									X	X		42.8571	28.5714	14.2857			14.2857
Pristimantis puruscafeum	VU	D2	E															X	X		22.339	13.5593	23.7288	2.33898		2.33898
Pristimantis pycnodermis	EN	A3cB1a(≤5)b(iii)	NE			X			X											X	34.1176	21.1765	1.17648	3.58824		12.9412
Pristimantis pyrrhomerus	CR	A3cB1a(1)b(iii)	E			X			X										X		3.47619	8.57143	29.5239	15.239	0.95239	15.239
Pristimantis quaquaversus	LC		NE																	X	28.5714	14.2857	5.71429	2	17.1429	14.2857
Pristimantis quinquagesimus	VU	B1a(≤10)b(iii)	NE						X											X	35.1852	14.8148		7.47475	33.3333	9.25926
Pristimantis quintanai	VU	B1b(iii)D2	NE						X									X		X	32.5581	18.6465		23.2558	6.97674	18.6465
Pristimantis rhodoplichus	NT	B1b(iii)	E						X											X	28.5714	18.1818		16.8831	14.2857	22.7792
Pristimantis rhodostichus	NT	A3cB1a(≤10)b(iii)	E			X			X											X	25	25		25		25
Pristimantis riveti	NT	B1b(iii)	E						X											X	33.3333	22.2222		25.9259		18.5185
Pristimantis romanorum	VU	B1a(≤10)b(iii)	NE						X											X	25		25	25		25
Pristimantis roni	VU	A3cB1a(≤10)b(iii)	E			X			X											X	33.3333	16.6667		16.6667		33.3333
Pristimantis rosadoi	VU	B1a(≤10)b(iii)	NE						X											X	33.3333	33.3333				33.3333
Pristimantis rubicundus	VU	B1a(≤10)b(iii)	E						X											X	1
Pristimantis rufioculis	EN	B1a(1)b(iii)	E						X										X		33.3333	21.2121	6.66667	24.2424		15.1515
Pristimantis rufoviridis	EN	B1a(≤5)b(iii)	E						X											X	31.25	25		31.25		12.5
Pristimantis ruidus	CR	B1a(1)b(iii)	E						X										X		34.2466	24.6575		34.2466		6.84932
Pristimantis sacharuna	VU	D2	E															X		X	25	9.375	25	25	1.5625	14.625
Pristimantis samaniegoi	NT	B1b(iii)	E						X											X
Pristimantis sambalan	NT	B1b(iii)	NE						X										X		22.7273	18.1818	13.6364	18.1818	13.6364	13.6364
Pristimantis saturninoi	DD		NE																	X	29.5455	13.6364		36.3636	10	11.3636
Pristimantis schultei	VU	B1a(≤10)b(iii)	NE						X											X	33.1522	12.5	4.34783	27.7174	8.69565	13.587
Pristimantis scolodiscus	EN	B1a(≤5)b(iii)	E						X											X	28.7879	11.1111	19.1919	19.697		21.2121
Pristimantis serendipitus	VU	A3cB1a(≤10)b(iii)	E			X			X											X	42.8571			35.7143		21.4286
Pristimantis simonbolivari	EN	A3cB1a(≤5)b(iii)	NE			X			X											X	34.5292	13.4529	0.584795	22.2222	4.93567	25.1462
Pristimantis sirnigeli	EN	A3cB1a(≤5)b(iii)	E			X			X											X	3.58475	8.47458	22.339	11.8645		27.1186
Pristimantis skydmainos	LC		E																	X	23.5714	15	15.7143	15	15	15.7143
Pristimantis sobetes	EN	A3cB1a(≤10)b(iii)	NE			X			X											X	31.4286	14.2857		28.5714	8.57143	17.1429
Pristimantis spinosus	VU	B1a(≤10)b(iii)	NE						X											X	33.3333		33.3333			33.3333
Pristimantis sternothylax	VU	A2cB1b(iii)	NE		X				X										X		24	16	12	24	8	16
Pristimantis subsigillatus	LC		E																	X	13.8728	3.46829	42.1965	4.46243	0.578347	35.8382
Pristimantis supernatis	VU	B1a(≤5)b(iii)	E						X											X	36.3636		54.5455			10
Pristimantis surdus	EN	B1a(≤10)b(iii)	E						X											X	38.8889	11.1111		16.6667		33.3333
Pristimantis tenebrionis	VU	B1a(≤10)b(iii)	E						X											X	41.1765	23.5294	11.7648		5.88235	17.6476
Pristimantis teslai	VU	D2	NE															X		X	28.5714	28.5714		14.2857		28.5714
Pristimantis thymalopsoides	EN	B1a(≤5)b(iii)	E						X										X		25.7143	8.57143	25.7143	25.7143		14.2857
Pristimantis thymelensis	VU	A3cB1a(≤10)b(iii)	E			X			X											X	32.1127	14.6479		33.9859	2.11268	18.2817
Pristimantis tiktik	VU	D2	E															X		X	23.5956	14.6674	23.5956	21.9111	0.561798	15.7334
Pristimantis tinajillas	EN	A3cB1a(≤5)b(iii)	E			X			X											X	36.3636	18.1818			18.1818	27.2727
Pristimantis tinguichaca	VU	B1a(≤5)b(iii)D2	E						X									X		X	26.8238	4.44444	2.98765	11.4478	12.7946	23.9572
Pristimantis torresi	CR	B1a(1)b(iii)	E						X										X		24.424	12.4424		26.7281	17.9724	18.4332
Pristimantis totoroi	EN	B1a(≤5)b(iii)	E						X											X	3.48785	16.1585		17.6829	14.6341	21.3659
Pristimantis trachyblepharis	LC		E																	X	34.2593	15.7475	2.77778	28.7374	7.47475	11.1111
Pristimantis truebae	EN	A3cB1a(≤5)b(iii)	NE			X			X											X	25	12.5	25	25		12.5
Pristimantis tungurahua	EN	B1a(≤5)b(iii)	NE						X										X		3.63383	15.1485	1.21127	2.77465		23.2394
Pristimantis unistrigatus	LC		NE																	X	18.75	12.9167	25.4167	22.8333	9.58333	11.25
Pristimantis variabilis	LC		NE																	X	3.76924	11.5385	15.3846	19.2377		23.7692
Pristimantis ventrimarmoratus	VU	A2cB1b(iii)	E		X				X											X	35.6467	12.9338		2.54732	9.77918	21.1356
Pristimantis verecundus	VU	B1a(≤10)b(iii)	E						X											X	12.5	12.5		37.5	25	12.5
Pristimantis verrucolatus	EN	B1a(≤5)b(iii)	E						X											X	33.3333		22.2222	11.1111		33.3333
Pristimantis versicolor	VU	B1a(≤10)b(iii)	E						X											X	5					5
Pristimantis vertebralis	VU	B1a(≤10)b(iii)	E						X											X	35	15		5
Pristimantis vidua	EN	B1a(≤5)b(iii)	NE						X											X	22.449	2.48163	18.3673	16.3265	8.16327	14.2857
Pristimantis walkeri	LC		NE																	X	31.1765	15.8824		2	9.41176	23.5294
Pristimantis waoranii	NT	D2	E															X		X	37.9313	6.89655	3.44828	2.68966	6.89655	24.1379
Pristimantis w-nigrum	EN	B1a(≤5)b(iii)	E						X										X		25	13.5593		27.9661	17.7966	15.678
Pristimantis yanezi	NT		NE																	X	32.4324	15.3153		21.6216	1.81818	19.8198
Pristimantis yantzaza	EN	B1a(≤5)b(iii)	NE						X											X	16.6667	8.33333		5	16.6667	8.33333
Pristimantis yumbo	EN	A3cB1a(≤5)b(iii)	NE			X			X											X	27.2727	10		31.5315	19.8198	11.7117
Rana bwana	NT		NE																	X	25.8865	1.99298		3.85164	17.3759	14.8936
Rana catesbeiana*	NE	Not evaluated	NE																		29.4118	23.5294		29.4118		17.6476
Rana palmipes	LC		NE																	X	27.5863	24.1379		25.8627	1.34483	12.6897
Rana vaillanti	LC		NE																	X	27.5	16.6667	0.833333	21.6667	14.1667	19.1667
Ranitomeya reticulata	NT	A2d	NE		X															X	28.5714	28.5714		28.5714		14.2857
Ranitomeya variabilis	LC	A2d	NE		X															X	26.1948	15.7143		31.9476	11.4286	14.7619
Ranitomeya ventrimaculata	LC	A2d	NE		X															X	18.2692	7.69238		35.5769	25.9615	12.5
Rhaebo andinophrynoides	VU	A3dB1b(iii)	E			X			X										X		33.4611	18.3461		21.6157	7.25242	19.4323
Rhaebo blombergi	EN	A3cB1a(≤5)b(iii)	E			X			X											X	35.7143	28.5714		32.1429		3.57143
Rhaebo caeruleostictus	CR	A2acb(iii)	NE		X				X											X	34.9112	13.9533	0.295858	18.9349	9.76331	22.1893
Rhaebo colomai	EN	B1a(≤5)b(iii)	NE						X										X		42.8571			14.2857		42.8571
Rhaebo ecuadorensis	LC		NE																	X	22.5865	9.67742		32.2586	2.96774	14.5161
Rhaebo guttatus	LC		E																	X	24.1176	9.41176		33.5294	17.3529	15.5882
Rhaebo haematiticus	LC		NE																	X	33.8385	11.4428		31.848	9.71493	13.1848
Rhaebo olallai	CR	B1a(1)b(iii)b(iv)	E						X											X	28.6262	1.5142	0.997698	19.4167	14.1985	26.2471
Rhinella alata	LC		NE																	X	28.9828	15.6863	0.612746	26.2868	12.3775	16.6539
Rhinella amabilis	CR	A2abB1a(1)b(iii)	NE		X				X										X		25.9777	15.3631	0.931987	25.9777	13.4782	19.1863
Rhinella ceratophrys	LC		NE																	X	32.6536	16.3265		3.61224	1.24816	19.3878
Rhinella dapsilis	DD		NE																	X	3.43478	17.3913		26.8696	21.7391	4.34783
Rhinella festae	LC		NE																	X	25	1		31.6667	21.6667	11.6667
Rhinella horribilis	LC		NE																	X	3.76924	18.3432		22.4853	9.46746	18.9349
Rhinella margaritifera	LC		NE																	X	32.4937	19.8992		32.7456		14.8615
Rhinella marina	LC		NE																	X	31.25	2.83333		27.8333	4.16667	16.6667
Rhinella poeppigii	VU	B1(Fragmented)b(i)b(iii)b(iv)	NE						X											X	34.4255	17.2128		26.5957	3.19149	19.1489
Rhinella proboscidea	VU	B1a(≤10)b(iii)	NE						X											X	32.5	15		37.5	2.5	12.5
Rhinella roqueana	LC		NE																	X	24.3523	11.918	0.518135	26.4249	18.1347	18.6528
Rulyrana flavopunctata	VU	A3cB1b(iii)	NE			X			X											X	23.6364	11.8182		28.1818	20	17.2727
Rulyrana mcdiarmidi	VU	A3cB1b(iii)	NE			X			X											X	24.9584	15.1414		26.6223	15.3782	17.975
Sachatamia albomaculata	VU	A2cB1b(i)b(iii)b(iv)	NE		X				X											X	3.76336	9.46565		17.252	17.4458	25.8153
Sachatamia ilex	VU	A2cB1b(i)b(iii)b(iv)	NE		X				X											X	27.2947	16.136	0.85153	24.7182	11.5137	2.28986
Sachatamia orejuela	EN	A2c	NE		X															X	31.25	14.8438		14.8438	14.8438	24.2188
Scinax cruentomma	LC		NE																	X	31.5589	12.9278		17.8772	11.7877	25.8555
Scinax funereus	LC		NE																	X	22.449	1.24816		28.5714	16.3265	22.449
Scinax garbei	LC		NE																	X	31.6855	16.198		2.58493	7.53656	24.7199
Scinax quinquefasciatus	LC		NE																	X	26.6667	6.66667		26.6667	26.6667	13.3333
Scinax ruber	LC		E																	X	27.2727			27.2727	27.2727	18.1818
Scinax sugillatus	NT		NE																	X	24.5283	11.3275		26.4159	26.4159	11.3275
Scinax tsachila	LC		NE																	X	28.5714	14.2857		28.5714		28.5714
Siphonops annulatus	LC		NE																	X	34.5455	2		14.5455	12.7273	27.2727
Smilisca phaeota	LC		NE																	X	29.6296	25.9259		29.6296		14.8148
Sphaenorhynchus carneus	NT	A2cB1(Fragmented)a(≤5)b(iii)	NE		X				X											X	29.2683	17.7318		21.9512	19.5122	12.1951
Sphaenorhynchus dorisae	NT	A2cB1(Fragmented)a(≤5)	NE		X				X											X	25			25	25	25
Sphaenorhynchus lacteus	LC		NE																	X	25.6757	16.2162		22.973	9.45946	25.6757
Strabomantis anatipes	CR	A2aB1a(1)b(iv)	NE		X				X										X		28.7175	11.1111		33.9181	14.6199	12.2872
Strabomantis anomalus	CR	A2acb(iii)	NE		X				X											X	2	13.3333		26.6667	26.6667	13.3333
Strabomantis cerastes	CR	A2acb(iii)	E		X				X											X	35.7143		28.5714			35.7143
Strabomantis cornutus	NT		E																	X	29.6296	2.22222	28.1481	15.5556	0.747475	23.7374
Strabomantis helonotus	CR	A2ac	NE		X														X		25.6413	1.25641	2.51283	2.51283		23.7692
Strabomantis necerus	CR	A2acb(iii)	NE		X				X											X	17.2414	3.44828		41.3793	24.1379	13.7931
Strabomantis sulcatus	LC		E																	X	27.9698	18.6465		32.5581	2.32558	18.6465
Synapturanus rabus	LC		E																	X	27.6924	14.4615		31.3846	12.3769	14.1538
Telmatobius cirrhacelis	CR	A2aceB1b(i)b(iii)b(iv)b(v)c(i)c(iii)c(iv)D	E		X				X							X				X	31.5789	23.6842		21.5263	1.52632	13.1579
Telmatobius niger	CR	A2aceB1b(i)b(iii)b(iv)b(v)c(i)c(iii)c(iv)D	NE		X				X							X				X	31.5789	18.9474		29.4737	4.21526	15.7895
Telmatobius vellardi	CR	A2aceA3cB1(Fragmented)a(≤10)b(i)b(iii)b(iv)b(v)c(i)c(iii)c(iv)D	NE		X	X			X							X				X	2.93233	16.2797		3.23256	18.6465	13.9535
Tepuihyla tuberculosa	LC		NE																	X	26.8657	5.97149		29.8575	17.9145	19.4299
Teratohyla amelie	LC		NE																X		26.2918	8.81459		1.94225	22.3443	31.6194
Teratohyla midas	LC		NE																	X	25.2874	16.9195		27.5863	1.34483	2.68966
Teratohyla pulverata	VU	A2cB1b(i)b(iii)b(iv)	NE		X				X											X	27.9412	6.61765		13.9759	21.3235	3.14759
Teratohyla spinosa	NT		NE																	X	23.7692	15.3846		3.76924	23.7692	7.69238
Trachycephalus coriaceus	LC		NE																	X
Trachycephalus cunauaru	LC		NE																	X
Trachycephalus jordani	LC		E																	X
Trachycephalus macrotis	LC		NE																	X
Trachycephalus quadrangulum	LC																			X
Vitreorana ritae	LC																			X
