# Supplementary material for: Red List assessment of amphibian species of Ecuador: A multidimensional approach for their conservation
Source: PLoS One. 2021 May 6;16(5):e0251027. doi: 10.1371/journal.pone.0251027 (PMC8101765; doi:10.1371/journal.pone.0251027)
Supplement: S5 Table — (XLSX) [file pone.0251027.s005.xlsx]

## Sheet: S5_Table
Genus	CR	EN	VU	NT	LC	DD	Threatened species	Overall Taxa	Theateded representativeness (%)	Endemic	Non endemic	Total general	% Endemism																							Etiquetas de fila	CR	EN	VU	NT	LC	DD	Total general
Adelophryne					1		0	1	0		1	1	0																							Adelophryne					1		1
Adenomera					2		0	2	0		2	2	0																							Adenomera					2		2
Agalychnis		1	1		2		2	4	50		4	4	0																							Agalychnis		1	1		2		4
Allobates			2		4	1	2	7	28.5714	3	4	7	42.8571																							Allobates			2		4	1	7
Amazophrynella					1		0	1	0		1	1	0																							Amazophrynella					1		1
Ameerega					3		0	3	0	1	2	3	33.3333																							Ameerega					3		3
Andinobates	1						1	1	100	1		1	100																							Andinobates	1						1
Atelopus	24		1				25	25	100	18	7	25	72																							Atelopus	24		1				25
Barycholos					1		0	1	0	1		1	100																							Barycholos					1		1
Boana		1	2	3	13		3	19	15.7895	3	16	19	15.7895																							Boana		1	2	3	13		19
Bolitoglossa	1	4			2	1	5	8	62.5	1	7	8	12.5																							Bolitoglossa	1	4			2	1	8
Caecilia		4	3		3	4	7	14	50	6	8	14	42.8571																							Caecilia		4	3		3	4	14
Centrolene	5	5		1		1	10	12	83.3333	1	11	12	8.33333																							Centrolene	5	5		1		1	12
Ceratophrys			1		1	1	1	3	33.3333	1	2	3	33.3333																							Ceratophrys			1		1	1	3
Chiasmocleis		1	1	1	3		2	6	33.3333	2	4	6	33.3333																							Chiasmocleis		1	1	1	3		6
Chimerella				1			0	1	0	1		1	100																							Chimerella				1			1
Chthonerpeton						1	0	1	0	1		1	100																							Chthonerpeton						1	1
Cochranella		2			1		2	3	66.6667		3	3	0																							Cochranella		2			1		3
Craugastor					1		0	1	0		1	1	0																							Craugastor					1		1
Cruziohyla				1	1		0	2	0		2	2	0																							Cruziohyla				1	1		2
Ctenophryne		2	1				3	3	100	1	2	3	33.3333																							Ctenophryne		2	1				3
Dendropsophus	1			2	12		1	15	6.66667	3	12	15	20																							Dendropsophus	1			2	12		15
Diasporus		1					1	1	100		1	1	0																							Diasporus		1					1
Ecnomiohyla						1	0	1	0		1	1	0																							Ecnomiohyla						1	1
Ectopoglossus		1					1	1	100	1		1	100																							Ectopoglossus		1					1
Edalorhina					1		0	1	0		1	1	0																							Edalorhina					1		1
Elachistocleis						1	0	1	0	1		1	100																							Elachistocleis						1	1
Engystomops		1	1	1	4		2	7	28.5714	5	2	7	71.4286																							Engystomops		1	1	1	4		7
Epicrionops	1	1	1				3	3	100	1	2	3	33.3333																							Epicrionops	1	1	1				3
Epipedobates		1	2	1	2		3	6	50	4	2	6	66.6667																							Epipedobates		1	2	1	2		6
Espadarana		1		1	2		1	4	25	2	2	4	50																							Espadarana		1		1	2		4
Excidobates		2					2	2	100	1	1	2	50																							Excidobates		2					2
Gastrotheca	5	8	1	5	1		14	20	70	9	11	20	45																							Gastrotheca	5	8	1	5	1		20
Hamptophryne					1		0	1	0		1	1	0																							Hamptophryne					1		1
Hemiphractus	2			2	1		2	5	40		5	5	0																							Hemiphractus	2			2	1		5
Hyalinobatrachium		3	1	2	2	2	4	10	40	2	8	10	20																							Hyalinobatrachium		3	1	2	2	2	10
Hyloscirtus	3	8	2	6			13	19	68.4211	9	10	19	47.3684																							Hyloscirtus	3	8	2	6			19
Hyloxalus	9	6	7	5			22	27	81.4815	22	5	27	81.4815																							Hyloxalus	9	6	7	5			27
Incilius					1		0	1	0		1	1	0																							Incilius					1		1
Leptodactylus	1	1	1	1	10		3	14	21.4286	1	13	14	7.14286																							Leptodactylus	1	1	1	1	10		14
Leucostethus				1			0	1	0	1		1	100																							Leucostethus				1			1
Lithodytes					1		0	1	0		1	1	0																							Lithodytes					1		1
Lynchius			4				4	4	100	3	1	4	75																							Lynchius			4				4
Microcaecilia			1				1	1	100		1	1	0																							Microcaecilia			1				1
Niceforonia		2	1	1	1	1	3	6	50	2	4	6	33.3333																							Niceforonia		2	1	1	1	1	6
Noblella	1	3	1	1		1	5	7	71.4286	4	3	7	57.1429																							Noblella	1	3	1	1			6
Nyctimantis					1		0	1	0		1	1	0																							Nyctimantis					1		1
Nymphargus	3	10	2	1	3	1	15	20	75	11	9	20	55																							Nymphargus	3	10	2	1	3	1	20
Oedipina	2	1					3	3	100	2	1	3	66.6667																							Oedipina		1					1
Oophaga				1			0	1	0		1	1	0																							Oophaga				1			1
Oreobates					1		0	1	0		1	1	0																							Oreobates					1		1
Oscaecilia		1	1				2	2	100	1	1	2	50																							Oscaecilia		1	1				2
Osornophryne	2	5	2			1	9	10	90	9	1	10	90																							Osornophryne	2	5	2			1	10
Osteocephalus		1	1	3	9	1	2	15	13.3333	4	11	15	26.6667																							Osteocephalus		1	1	3	9	1	15
Paruwrobates		2					2	2	100	2		2	100																							Paruwrobates		2					2
Phyllomedusa	1	3			3		4	7	57.1429	1	6	7	14.2857																							Phyllomedusa	1	3			3		7
Pipa					1		0	1	0		1	1	0																							Pipa					1		1
Potomotyphlus			1				1	1	100		1	1	0																							Potomotyphlus			1				1
Pristimantis	12	64	79	28	38	7	155	228	67.9825	132	96	228	57.8947																							Pristimantis	12	64	79	28	38	7	228
Rana				1	2		0	3	0		3	3	0																							Rana				1	2		3
Ranitomeya				1	2		0	3	0		3	3	0																							Ranitomeya				1	2		3
Rhaebo	2	2	1		3		5	8	62.5	3	5	8	37.5																							Rhaebo	2	2	1		3		8
Rhinella	1		2		7	1	3	11	27.2727	1	10	11	9.09091																							Rhinella	1		2		7	1	11
Rulyrana			2				2	2	100		2	2	0																							Rulyrana			2				2
Sachatamia		1	2				3	3	100		3	3	0																							Sachatamia		1	2				3
Scinax				1	6		0	7	0	1	6	7	14.2857																							Scinax				1	6		7
Siphonops					1		0	1	0		1	1	0																							Siphonops					1		1
Smilisca					1		0	1	0		1	1	0																							Smilisca					1		1
Sphaenorhynchus				2	1		0	3	0		3	3	0																							Sphaenorhynchus				2	1		3
Strabomantis	5			1	1		5	7	71.4286	2	5	7	28.5714																							Strabomantis	5			1	1		7
Synapturanus					1		0	1	0		1	1	0																							Synapturanus					1		1
Telmatobius	3						3	3	100	3		3	100																							Telmatobius	3						3
Tepuihyla					1		0	1	0		1	1	0																							Tepuihyla					1		1
Teratohyla			1	1	2		1	4	25		4	4	0																							Teratohyla			1	1	2		4
Trachycephalus					5		0	5	0	1	4	5	20																							Trachycephalus					5		5
Vitreorana					1		0	1	0		1	1	0																							Vitreorana					1		1
Total general	83	149	129	76	168	25	361	630	57.3016	282	348	630	44.7619																							Total general	83	149	129	76	168	25	630
