# Supplementary material for: Red List assessment of amphibian species of Ecuador: A multidimensional approach for their conservation
Source: PLoS One. 2021 May 6;16(5):e0251027. doi: 10.1371/journal.pone.0251027 (PMC8101765; doi:10.1371/journal.pone.0251027)
Supplement: S8 Table — CR = Critically Endangered, EN = Endangered, VU = Vulnerable, NT = Near Threatened, LC = Least Concern, DD = Data Deficient. (XLSX) [file pone.0251027.s008.xlsx]

## Sheet: S8_Table
	Number of Threatened species for Ecoregions				Percentage Threatened species		Number of NonThreatened species					Protected Areas (km²)
Ecoregions	CR	EN	VU	Total	%Threatened Species	%Species Ecuador	NT	LC	DD	NE	Total	Area Ecoregions (Km2)	Protected Areas (Km2)	%Protected Areas
Amazon	6	12	17	35	16.83	5.55	37	128	8	0	208	73447.8	42795	58.27
Andean Shrub	14	17	24	55	68.75	8.72	9	14	1	1	80	11259.3	3966.53	35.23
Choco Tropical Rainforest	8	23	24	55	57.89	8.72	9	31	0	0	95	31635.8	5658.09	17.89
Deciduous Forest	2	7	9	18	31.58	2.85	8	30	1	0	57	25582.5	8501.49	33.23
Dry Shrub	0	1	4	5	16.13	0.79	4	22	0	0	31	7891.14	1575.68	19.97
Eastern Foothill	8	17	32	57	27.8	9.03	28	117	2	1	205	13061.6	6893.73	52.78
Eastern Montane	37	64	74	175	55.03	27.73	41	90	12	0	318	31496.5	23145.2	73.49
Paramo	20	27	28	75	79.79	11.89	10	8	1	0	94	15916.6	10330.5	64.9
Western Foothill	17	44	28	89	65.44	14.1	16	30	1	0	136	15286	4430.06	28.98
Western Montane	47	69	49	165	73.66	26.15	22	32	5	1	224	21558	10383.4	48.16
Other	9	10	19	38	33.93	6.02	14	58	2	0	112	-	-	-
