# Supplementary material for: Red List assessment of amphibian species of Ecuador: A multidimensional approach for their conservation
Source: PLoS One. 2021 May 6;16(5):e0251027. doi: 10.1371/journal.pone.0251027 (PMC8101765; doi:10.1371/journal.pone.0251027)
Supplement: S9 Table — CR = Critically Endangered, EN = Endangered, VU = Vulnerable, NT = Near Threatened, LC = Least Concern, DD = Data Deficient. (XLSX) [file pone.0251027.s009.xlsx]

## Sheet: S9_Table
Region	State Province	Number of Threatened species for Province				Percentage Threatened species		Number of Non.Threatened species
		CR	EN	VU	Subtotal	%Threatened Species	%Species Ecuador	NT	LC	DD	Total Species
Coast	El Oro	1	5	5	11	29.73	1.74	4	22	0	37
Coast	Esmeraldas	12	24	26	62	61.39	9.83	10	29	0	101
Coast	Guayas	2	2	4	8	22.86	1.27	4	23	1	35
Coast	Los Rios	3	4	8	15	30.61	2.38	5	29	0	49
Coast	Manabi	3	7	9	19	35.85	3.01	6	28	0	53
Coast	Santa Elena	0	0	1	1	6.25	0.16	0	15	0	16
Amazon	Morona Santiago	16	21	35	72	33.49	11.41	28	114	8	215
Amazon	Napo	13	27	26	66	30.84	10.46	33	115	8	214
Amazon	Orellana	1	4	6	11	7.38	1.74	17	121	4	149
Amazon	Pastaza	4	11	20	35	18.32	5.55	30	126	7	191
Amazon	Sucumbios	11	20	20	51	25.37	8.08	27	123	4	201
Amazon	Zamora Chinchipe	11	22	29	62	42.76	9.83	21	61	1	145
Andes	Azuay	15	12	12	39	59.09	6.18	5	21	1	66
Andes	Bolivar	7	8	4	19	51.35	3.01	5	13	0	37
Andes	Cañar	8	8	11	27	60	4.28	4	14	0	45
Andes	Carchi	13	31	31	75	71.43	11.89	9	21	0	105
Andes	Chimborazo	7	3	6	16	53.33	2.54	5	9	1	30
Andes	Cotopaxi	16	22	24	62	62.63	9.83	12	25	2	99
Andes	Imbabura	13	31	22	66	66	10.46	12	22	2	100
Andes	Loja	9	10	16	35	64.81	5.55	6	12	1	54
Andes	Pichincha	16	43	34	93	65.49	14.74	16	32	2	142
Andes	Santo Domingo De Los Tsachilas	15	28	20	63	60	9.98	13	29	1	105
Andes	Tungurahua	4	10	25	39	46.43	6.18	13	32	3	84
